# Supplementary material for: Comparative analysis of basic helix–loop–helix gene family among Brassica oleracea, Brassica rapa, and Brassica napus
Source: BMC Genomics. 2020 Feb 24;21:178. doi: 10.1186/s12864-020-6572-6 (PMC7041300; doi:10.1186/s12864-020-6572-6)
Supplement: Supplementary file 14 — Additional file 14: Table S1. Identified bHLH genes in B. oleracea and their molecular characteristics [file 12864_2020_6572_MOESM14_ESM.xlsx]

## Sheet: Table S1
	Table S1 Identified bHLH genes in B. oleracea and their molecular characteristics.
	Subfamily	Gene Name	Gene ID	ORF length （bp）	Amino acid length （aa）	Molecular weight （kDa）	Isoelectric point（PI）	Chromosome	Location		strand
									start	end
	Ib	BolbHLH007	Bol002788	663	221	24.54	6.97	Scaffold000375	269844	270715	+
		BolbHLH013	Bol004193	750	250	27.854	8.85	Scaffold000329	149250	150147	+
		BolbHLH014	Bol004194	747	249	28.023	8.26	Scaffold000329	156316	157168	+
		BolbHLH029	Bol005153	717	238	26.628	5.64	C04	39201815	39202817	-
		BolbHLH030	Bol005247	684	227	24.644	4.91	C07	17994758	17995441	+
		BolbHLH036	Bol006914	669	222	24.927	6.21	C04	380654	381615	-
		BolbHLH043	Bol007838	924	308	34.297	6.19	Scaffold000255	118237	120105	-
		BolbHLH057	Bol008546	846	281	30.805	5.02	C03	45063583	45064998	+
		BolbHLH066	Bol011092	756	251	28.525	6.01	C04	10009084	10010034	+
		BolbHLH067	Bol011093	756	251	28.51	6.46	C04	10021428	10022379	+
		BolbHLH089	Bol015349	945	314	35.87	6.2	C03	486321	488934	-
		BolbHLH094	Bol016153	717	239	26.933	5.6	C06	4427196	4428700	+
		BolbHLH097	Bol016780	903	300	33.455	7.58	C06	25534157	25537098	+
		BolbHLH137	Bol024322	543	181	20.005	6.31	C07	41904365	41905484	+
		BolbHLH149	Bol027107	660	219	25.076	9.27	C07	43148	44436	+
		BolbHLH156	Bol028373	570	190	21.368	7.8	C01	7597607	7599721	+
		BolbHLH170	Bol029400	567	188	21.991	8.75	C09	18267609	18269072	+
		BolbHLH175	Bol029707	774	258	27.96	8.64	Scaffold000064	580824	584076	-
		BolbHLH188	Bol031267	492	164	19.115	9.33	C08	39279900	39280913	+
		BolbHLH189	Bol031268	534	178	20.406	9.77	C08	39276288	39277215	+
		BolbHLH210	Bol034955	711	237	26.514	6.37	C02	14556163	14557392	-
		BolbHLH220	Bol037306	747	249	28.402	8.78	C08	25507416	25508305	+
		BolbHLH221	Bol037307	741	246	28.137	9.11	C08	25497494	25498378	+
		BolbHLH228	Bol039524	654	218	24.209	8.32	C01	11578187	11579058	+
		BolbHLH242	Bol042236	657	219	21.943	6.53	C07	43851187	43852067	+
		BolbHLH253	Bol044316	768	255	28.827	5.92	C04	21959042	21960221	+
		BolbHLH254	Bol044317	666	221	25.059	6.22	C04	21956753	21957590	+
		BolbHLH255	Bol044318	1389	462	51.685	7.16	C04	21950015	21954528	+
		BolbHLH256	Bol044421	756	251	28.346	7.69	C08	30583614	30584479	-
		BolbHLH257	Bol044422	711	236	27.206	8.8	C08	30597988	30599138	-
		BolbHLH258	Bol044423	756	251	28.996	8.94	C08	30605833	30607344	-
		BolbHLH265	Bol044995	567	189	21.957	7.64	Scaffold000001_P2	795684	797052	-
	Va	BolbHLH251	Bol043819	1638	545	59.685	8.59	C09	37874653	37877484	+
		BolbHLH058	Bol008832	1503	500	55.211	7.25	C03	1525979	1528762	-
		BolbHLH042	Bol007753	1293	431	48.652	6.67	Scaffold000256	14810	18210	-
		BolbHLH159	Bol028622	918	305	33.556	5.66	C02	13002775	13004432	+
		BolbHLH133	Bol023968	945	314	34.805	5.76	C06	7765315	7767001	-
	Vb	BolbHLH028	Bol005148	765	254	28.046	7.73	C04	39145117	39146471	+
		BolbHLH035	Bol006903	753	250	27.876	7.68	C04	308172	309502	+
		BolbHLH099	Bol017324	1065	354	39.556	5.8	C06	35822447	35824044	-
		BolbHLH117	Bol020475	723	240	26.7	7.6	C03	11200505	11201680	+
		BolbHLH118	Bol020572	708	235	26.222	8.78	C03	11840194	11841474	+
		BolbHLH135	Bol023989	1065	354	39	5.75	C06	7918414	7920011	-
		BolbHLH140	Bol025394	762	253	28.161	6.9	C04	38493110	38494554	+
		BolbHLH161	Bol028640	780	259	28.864	7.72	C02	12761421	12765279	+
		BolbHLH185	Bol031047	1002	333	38.218	6.11	C02	37245225	37246701	+
		BolbHLH246	Bol042745	1008	335	38.349	6.1	C07	31572735	31574033	+
		BolbHLH252	Bol044302	699	232	26.265	8.26	C04	22028537	22032253	+
	IVd	BolbHLH200	Bol032757	1311	436	48.699	9.66	C03	46841023	46842826	-
		BolbHLH136	Bol024100	702	234	25.932	6.32	C03	40981823	40982896	-
		BolbHLH085	Bol014260	1593	530	59.405	8.86	C02	9946169	9949226	+
		BolbHLH224	Bol038000	1593	530	60.327	9.22	C05	4651432	4654360	+
	IVa	BolbHLH262	Bol044730	948	315	35.074	7.65	C08	35072123	35073711	-
		BolbHLH263	Bol044732	870	289	33.077	6.14	C08	35107886	35109256	-
		BolbHLH191	Bol031737	966	322	36.006	7.08	Scaffold000053	1116754	1118381	-
		BolbHLH264	Bol044734	888	295	32.826	8.9	C08	35134202	35135529	-
		BolbHLH199	Bol032737	933	310	35.645	6.68	C03	47019736	47020859	+
		BolbHLH166	Bol028883	1017	338	38.372	6.34	C01	584962	586247	+
		BolbHLH244	Bol042596	804	267	29.776	9.24	C03	27654760	27656374	+
	IVb	BolbHLH184	Bol031040	846	281	31.563	8.38	C01	30308882	30310073	-
		BolbHLH168	Bol029027	765	254	28.195	6.19	C01	1565966	1567083	-
		BolbHLH105	Bol018679	738	245	27.255	5.91	C07	47232258	47233359	+
	IIIf	BolbHLH087	Bol014556	1890	630	69.878	6.19	Scaffold000173	667516	670783	+
		BolbHLH012	Bol004077	1551	517	59.348	5.4	Scaffold000332	320669	323408	-
		BolbHLH174	Bol029662	1794	598	66.41	5.52	Scaffold000064	49935	53036	-
		BolbHLH069	Bol011507	1557	518	59.022	5.73	C09	156049	159072	-
		BolbHLH063	Bol010751	2985	994	112.881	6.87	C03	19568802	19577408	+
		BolbHLH130	Bol022614	1815	605	67.588	5.15	Scaffold000106	573699	578194	+
	IVc	BolbHLH102	Bol018249	708	235	25.708	8.78	C02	10921550	10923333	-
		BolbHLH226	Bol038888	702	233	25.444	8.8	C09	23003876	23005415	+
		BolbHLH154	Bol027942	723	240	26.229	9.08	C03	6615730	6617208	-
		BolbHLH031	Bol005820	687	229	25.736	6.2	Scaffold000291	227842	229084	-
		BolbHLH219	Bol037257	987	328	36.429	4.93	C08	26345827	26347235	+
		BolbHLH165	Bol028759	891	296	33.209	4.93	C01	27134607	27135831	+
		BolbHLH060	Bol009938	855	284	32.02	4.74	C04	28694665	28696042	+
	III(a+c)	BolbHLH056	Bol008492	816	271	30.557	6.04	C07	28591070	28591885	+
		BolbHLH070	Bol011948	654	217	25.126	5.27	C03	50332397	50333224	-
		BolbHLH072	Bol012247	570	189	21.447	4.49	C09	24884426	24889024	+
		BolbHLH084	Bol014242	735	244	27.392	5.75	C02	9593230	9594397	-
		BolbHLH122	Bol020955	792	263	30.075	4.97	C01	4639331	4641827	-
		BolbHLH142	Bol026045	741	246	28.135	4.76	C03	5945442	5947864	-
		BolbHLH157	Bol028409	651	216	24.864	6.17	C01	7830330	7831150	+
		BolbHLH190	Bol031270	1098	365	34.532	5.38	C08	39265095	39267077	-
		BolbHLH204	Bol033627	795	264	30.387	4.82	C07	45394538	45399803	+
		BolbHLH078	Bol013410	951	317	35.277	5.02	Scaffold000187	473707	475283	-
		BolbHLH145	Bol026385	951	316	35.248	4.81	C04	31011083	31012545	+
		BolbHLH201	Bol032929	525	174	19.116	8.45	C06	5539439	5540330	-
		BolbHLH213	Bol036711	1227	408	47.006	5.72	C05	25526694	25528777	-
	III(d+e)	BolbHLH026	Bol004925	1515	504	56.201	5.44	C04	3179024	3180538	-
		BolbHLH054	Bol008483	1737	578	63.572	5.11	C07	28489818	28491554	+
		BolbHLH055	Bol008489	1071	356	40.646	7.62	C07	28544861	28549439	+
		BolbHLH083	Bol014189	1707	568	61.791	5.78	C08	9642719	9644425	-
		BolbHLH115	Bol019715	1236	411	44.938	5.55	C01	6191485	6192720	-
		BolbHLH116	Bol020237	1356	452	50.327	6.69	Scaffold000124	648792	650147	-
		BolbHLH121	Bol020888	1833	611	66.297	5.21	C05	12900942	12902774	+
		BolbHLH127	Bol021784	1332	443	49.486	5.65	C04	40634264	40635595	-
		BolbHLH193	Bol032141	681	226	25.374	9.04	C09	8381039	8381719	+
		BolbHLH194	Bol032146	1524	507	56.304	5.44	C09	8498429	8499952	+
		BolbHLH218	Bol037189	1386	461	51.449	6.07	C07	38618062	38619447	+
		BolbHLH195	Bol032147	1530	509	56.543	5.64	C09	8531203	8532732	+
		BolbHLH231	Bol040705	1629	542	59.739	6.23	C05	256250	257878	-
	II	BolbHLH017	Bol004514	1326	442	49.935	4.96	Scaffold000321	250133	251631	+
		BolbHLH049	Bol008262	1272	423	47.664	5.73	C04	18599121	18600553	-
		BolbHLH018	Bol004515	1356	452	50.907	5.63	Scaffold000321	255323	257439	+
		BolbHLH050	Bol008264	1302	433	48.804	5.16	C04	18585007	18586477	-
		BolbHLH237	Bol041042	1278	425	47.737	5.44	C05	2119177	2120620	-
	IIIb	BolbHLH011	Bol004040	900	300	33.209	7.61	Scaffold000333	339952	341107	-
		BolbHLH015	Bol004364	1080	360	40.512	5.08	Scaffold000326	444482	446337	-
		BolbHLH021	Bol004758	1707	568	64.569	5.05	C07	13388574	13390881	-
		BolbHLH046	Bol008063	1077	358	40.278	4.88	C02	41919856	41921681	+
		BolbHLH169	Bol029137	1335	444	49.041	5.86	C08	18743292	18744908	+
		BolbHLH186	Bol031110	1368	455	48.666	5.65	C02	38189138	38190754	-
		BolbHLH196	Bol032198	993	330	36.086	5.85	C09	1881399	1882617	-
		BolbHLH245	Bol042692	1707	568	64.55	5.19	C03	28851466	28853805	+
		BolbHLH247	Bol042833	1506	501	53.254	5.11	C07	32415964	32417743	-
		BolbHLH249	Bol043646	897	298	33.475	5.17	C09	36866557	36868013	-
	Ia	BolbHLH005	Bol002466	606	202	22.822	9.16	Scaffold000387	40821	42151	-
		BolbHLH008	Bol002850	615	205	23.201	8.93	Scaffold000372	100281	101483	-
		BolbHLH010	Bol003588	987	329	36.481	5.68	Scaffold000346	195366	197816	-
		BolbHLH025	Bol004900	939	313	35.954	8.79	C04	3460029	3461401	+
		BolbHLH038	Bol007436	1050	349	39.69	5.5	C08	23408017	23409503	-
		BolbHLH068	Bol011442	933	310	34.632	6.15	C09	529340	530910	+
		BolbHLH075	Bol012620	909	303	34.556	5.88	Scaffold000195_P1	138458	140321	+
		BolbHLH098	Bol017167	1059	352	38.903	5.61	C07	25406034	25407435	-
		BolbHLH128	Bol021805	966	321	36.57	8.32	C04	40807077	40808190	+
		BolbHLH132	Bol023568	840	280	32.207	6.03	Scaffold000099_P1	1136371	1138488	+
		BolbHLH155	Bol028008	1017	338	37.158	5.59	C03	7204496	7205829	+
		BolbHLH162	Bol028688	1203	400	45.178	4.99	C01	25810647	25812558	+
		BolbHLH163	Bol028695	1086	361	41.102	8.92	C01	25963566	25965351	+
		BolbHLH177	Bol030291	1281	426	46.662	4.86	C09	19996150	20000684	-
		BolbHLH206	Bol034069	624	208	23.373	9.3	Scaffold000040	1123724	1124790	-
		BolbHLH209	Bol034895	981	327	36.527	5.64	C02	15479223	15481357	+
		BolbHLH211	Bol035341	906	302	33.816	5.73	Scaffold000035_P2	825825	828987	+
		BolbHLH229	Bol040072	975	324	36.636	5.42	C06	34132921	34135089	-
		BolbHLH241	Bol041974	849	283	32.689	6.51	Scaffold000008_P1	786868	788385	+
		BolbHLH243	Bol042423	1227	408	45.856	5.44	C03	25541475	25543357	-
		BolbHLH267	Bol045681	948	315	36.183	7.12	C08	33045287	33046705	+
	VIIIa	BolbHLH217	Bol036944	957	319	36.532	5.11	C07	40985819	40986775	+
		BolbHLH152	Bol027391	825	275	31.459	4.99	C04	21375107	21376094	+
		BolbHLH020	Bol004570	672	224	25.528	6.63	Scaffold000320	259629	260588	-
		BolbHLH223	Bol037841	825	275	31.301	4.74	C04	35894417	35895328	+
	XIII	BolbHLH146	Bol026445	1980	659	72.766	5.84	C04	30507676	30510943	+
		BolbHLH153	Bol027800	1725	574	63.194	5.6	C04	10891010	10893058	-
		BolbHLH019	Bol004522	2178	726	80	6.3	Scaffold000321	311987	315926	+
		BolbHLH052	Bol008270	1830	609	67.623	5.88	C04	18401954	18405117	-
		BolbHLH009	Bol002966	870	290	32.849	6.87	Scaffold000368	181403	182272	+
	XV	BolbHLH143	Bol026163	273	91	10.253	9.17	C06	3129768	3130152	+
		BolbHLH016	Bol004367	285	95	10.699	8.97	C07	22681800	22683259	+
		BolbHLH212	Bol036457	279	93	10.523	9.09	Scaffold000029	2081917	2082866	-
		BolbHLH179	Bol030435	285	95	10.604	9.61	C09	33567998	33569049	+
		BolbHLH207	Bol034324	285	95	10.659	9.09	C03	2699062	2700076	-
		BolbHLH124	Bol021219	282	94	10.554	9.09	C02	3453917	3454863	-
	X	BolbHLH003	Bol001851	1386	462	50.276	6.32	Scaffold000419	49942	52484	+
		BolbHLH048	Bol008225	402	133	14.958	5.87	C01	38042460	38043157	-
		BolbHLH081	Bol013766	1146	382	41.537	5.98	C01	22965994	22967794	-
		BolbHLH082	Bol014130	441	146	16.383	5.72	C04	34099309	34100096	-
		BolbHLH093	Bol015965	1332	443	48.624	6.22	C07	4244722	4248630	+
		BolbHLH101	Bol018105	798	266	28.221	5.57	C05	23390798	23392336	+
		BolbHLH106	Bol018836	1314	437	47.558	6.2	C01	29920065	29922441	+
		BolbHLH112	Bol019601	1230	410	44.924	6	C01	5277747	5282003	-
		BolbHLH123	Bol021100	1215	405	44.567	6.4	C08	16415829	16419904	+
		BolbHLH131	Bol023316	495	164	18.139	6.83	C08	2108566	2109444	-
		BolbHLH148	Bol026645	1287	428	46.42	6.24	C03	23893795	23896230	-
		BolbHLH158	Bol028410	876	291	33.1	4.89	C01	7851665	7853321	+
		BolbHLH178	Bol030354	1098	366	39.946	7.11	C09	34388923	34390677	+
		BolbHLH183	Bol031014	792	264	28.277	6.31	C01	30607413	30609075	+
		BolbHLH197	Bol032629	747	248	27.766	4.68	C09	11311387	11312726	+
		BolbHLH203	Bol033569	1170	390	42.951	6.57	C07	44997629	45001538	+
		BolbHLH234	Bol041015	447	148	16.354	6.83	C05	1943005	1943791	+
	VII(a+b)	BolbHLH001	Bol000748	1065	355	38.599	7.08	Scaffold000503	31035	33628	+
		BolbHLH088	Bol015018	798	265	29.219	9.07	C03	14384935	14386674	+
		BolbHLH061	Bol010742	1164	387	42.556	6.8	C03	19666000	19668133	-
		BolbHLH125	Bol021577	1221	406	45.759	6.4	C04	39522207	39523952	+
		BolbHLH171	Bol029437	1245	414	46.221	5.75	C03	12348221	12350034	+
		BolbHLH027	Bol004968	825	274	30.876	9.47	C04	8779273	8780399	+
		BolbHLH260	Bol044486	2703	900	101.681	8.68	C08	31590046	31596823	-
		BolbHLH230	Bol040146	657	218	24.844	10.1	C04	25244819	25245842	+
		BolbHLH051	Bol008269	429	142	15.668	7.77	C04	18432180	18432918	-
		BolbHLH114	Bol019630	2985	994	109.536	5.5	C01	5526056	5537410	-
		BolbHLH113	Bol019629	1395	464	50.452	5.87	C01	5519234	5521520	-
		BolbHLH120	Bol020839	1566	521	57.238	7.75	C02	22816245	22818593	+
		BolbHLH216	Bol036829	1476	491	53.73	6.54	C05	26198505	26200604	-
		BolbHLH034	Bol006593	1476	491	53.278	6.16	C08	39725269	39727531	-
		BolbHLH198	Bol032701	1059	352	37.653	6.67	C03	47615564	47617279	+
		BolbHLH167	Bol028935	1044	347	37.621	6.15	C01	983469	985142	+
		BolbHLH151	Bol027228	651	216	23.624	9.35	C07	1506884	1507865	-
		BolbHLH103	Bol018435	849	282	32.418	8.8	C08	41112540	41114235	+
		BolbHLH232	Bol040745	813	270	30.617	6.26	C05	485683	487573	-
		BolbHLH024	Bol004887	1203	400	44.816	8.53	C04	3544588	3546480	-
		BolbHLH173	Bol029605	378	125	14.009	9.34	C03	13792894	13793653	-
		BolbHLH064	Bol010854	936	311	34.89	5.42	C06	16463282	16464648	-
		BolbHLH261	Bol044585	1011	336	37.147	4.91	C08	33134966	33136234	-
	XI	BolbHLH071	Bol012173	708	235	24.431	8.78	C09	25725002	25725950	-
		BolbHLH077	Bol012969	381	126	14.569	8.6	C03	54375230	54376317	+
		BolbHLH090	Bol015571	696	231	24.352	9.39	C02	8809296	8810392	+
		BolbHLH100	Bol018039	984	327	34.509	6.16	C01	4041062	4043303	+
		BolbHLH141	Bol026002	1299	432	46.436	8.64	C03	5719553	5723294	+
		BolbHLH240	Bol041940	1008	336	35.434	7.23	Scaffold000008_P1	356741	359837	+
		BolbHLH268	Bol045781	1017	338	35.593	6.25	C08	34420103	34422751	+
		BolbHLH032	Bol006072	915	304	32.374	5.69	C09	1190695	1192644	-
		BolbHLH233	Bol040795	921	306	32.757	6.07	C05	715838	717704	-
		BolbHLH180	Bol030655	924	307	32.747	6.31	C03	18625387	18627351	+
		BolbHLH096	Bol016521	897	298	31.725	5.91	C02	24306520	24308324	-
	XIV	BolbHLH092	Bol015855	918	305	33.905	4.88	C03	30874628	30875545	+
		BolbHLH076	Bol012807	534	177	19.997	6.05	C02	139256	139789	-
		BolbHLH074	Bol012523	873	290	31.989	6.8	C06	8890550	8891821	-
		BolbHLH266	Bol045350	918	306	33.355	6.87	Scaffold000001_P2	2624244	2625577	+
		BolbHLH119	Bol020777	720	240	26.55	4.55	Scaffold000121_P2	983011	983730	-
	VIIIc	BolbHLH004	Bol002088	735	245	27.813	6.12	Scaffold000404	58671	59731	+
		BolbHLH053	Bol008450	771	256	29.172	6.05	C03	43737169	43738254	+
		BolbHLH079	Bol013615	1044	347	38.312	5.2	C01	2570676	2572255	+
		BolbHLH086	Bol014294	1455	485	53.862	5.33	Scaffold000175_P1	280329	284973	+
		BolbHLH110	Bol019337	984	327	36.187	5.14	C09	5899840	5901671	-
		BolbHLH205	Bol033841	1053	350	38.756	4.95	C07	46725259	46726852	-
		BolbHLH239	Bol041796	438	145	16.422	8.85	C07	16388140	16388993	+
	VIIIb	BolbHLH047	Bol008094	696	231	25.269	9.73	C02	42177682	42178377	-
		BolbHLH150	Bol027224	636	211	23.408	9.65	C07	1482200	1482835	+
		BolbHLH044	Bol008002	660	219	24.661	10.11	C08	27101193	27101852	-
		BolbHLH109	Bol019239	630	209	23.765	9.27	C09	5035773	5036402	-
		BolbHLH182	Bol030860	684	228	25.229	9.62	Scaffold000058_P2	1040599	1041282	+
		BolbHLH138	Bol024622	375	124	13.989	10.21	C02	2611014	2611388	-
		BolbHLH062	Bol010744	588	195	22.107	5.48	C03	19644297	19644884	+
		BolbHLH225	Bol038368	1008	335	37.123	6.03	C05	19719196	19720203	-
		BolbHLH147	Bol026617	1002	333	37.037	6.14	C03	24138026	24139027	+
		BolbHLH250	Bol043733	408	135	15.096	10.26	C09	37460627	37461034	+
	XII	BolbHLH002	Bol001610	882	294	32.273	7.76	Scaffold000431	1939	3462	+
		BolbHLH022	Bol004842	1293	430	47.361	6.55	C04	999867	1003486	+
		BolbHLH033	Bol006200	924	308	33.993	5.66	Scaffold000284	335549	336982	+
		BolbHLH037	Bol007045	849	282	30.581	9.14	C06	28980195	28982505	+
		BolbHLH039	Bol007467	996	332	36.991	5.7	Scaffold000260	100708	102120	-
		BolbHLH040	Bol007585	534	178	20.282	9.72	C06	26671419	26672040	-
		BolbHLH041	Bol007664	1374	457	50.409	6.14	C05	32183469	32185455	+
		BolbHLH065	Bol011028	1035	344	38.107	6.13	C04	9220667	9223732	+
		BolbHLH073	Bol012482	1026	341	38.433	5.89	C03	29511533	29512986	-
		BolbHLH080	Bol013674	1011	336	38.018	5.23	C01	2262111	2263563	-
		BolbHLH095	Bol016340	897	299	34.259	6.22	Scaffold000156_P2	222154	223409	-
		BolbHLH104	Bol018659	774	257	29.479	8.79	C07	47374220	47375172	+
		BolbHLH107	Bol018932	474	157	18.161	9.46	C09	8894073	8894859	+
		BolbHLH108	Bol019191	915	305	32.832	5.41	Scaffold000133	1148727	1150537	+
		BolbHLH129	Bol022077	969	322	35.578	6.03	C08	17756398	17758112	-
		BolbHLH134	Bol023974	1440	479	51.664	5.3	C06	7802502	7804493	-
		BolbHLH139	Bol024986	675	224	25.503	5.59	C03	40641244	40642783	-
		BolbHLH144	Bol026228	789	262	29.351	7.19	C06	3469302	3470611	-
		BolbHLH160	Bol028627	1428	475	51.735	5.85	C02	12952885	12954832	+
		BolbHLH164	Bol028711	1008	335	36.962	6.97	C01	26167981	26169720	+
		BolbHLH181	Bol030777	792	263	29.839	7.79	C05	14075291	14076756	+
		BolbHLH187	Bol031234	1026	341	37.722	5.61	C08	39478582	39480120	+
		BolbHLH202	Bol033090	1227	408	44.875	8.65	C02	40721080	40729756	+
		BolbHLH208	Bol034680	777	258	29.328	7.09	C01	33916698	33917832	+
		BolbHLH214	Bol036734	801	266	29.238	6.11	C05	25703684	25705232	-
		BolbHLH215	Bol036767	1029	342	37.951	6.37	C05	25873035	25874569	+
		BolbHLH222	Bol037308	996	331	36.265	5.88	C08	25467399	25468901	+
		BolbHLH227	Bol039407	702	233	25.991	8.46	C02	17028398	17029603	+
		BolbHLH238	Bol041503	1014	337	37.752	5.86	C07	10537406	10538838	+
		BolbHLH248	Bol043120	1476	491	53.548	7.69	C07	34846138	34848505	+
		BolbHLH259	Bol044454	1161	386	41.556	6.01	C08	31126948	31130218	-
	IX	BolbHLH006	Bol002674	1038	346	38.611	6.37	Scaffold000379	143377	145077	+
		BolbHLH023	Bol004843	978	325	36.343	6.18	C04	997322	998764	+
		BolbHLH059	Bol009457	741	247	27.154	5.19	Scaffold000233	610827	612694	+
		BolbHLH091	Bol015710	753	250	27.612	5	C06	14371666	14373400	-
		BolbHLH111	Bol019541	1197	398	44.32	6.88	C06	13047639	13049321	+
		BolbHLH126	Bol021588	909	302	32.936	6.67	C04	39633457	39636517	-
		BolbHLH172	Bol029444	612	203	22.519	7.69	C03	12398888	12400912	-
		BolbHLH176	Bol029986	960	319	34.655	8.52	C04	1405909	1409886	-
		BolbHLH192	Bol031978	729	242	26.628	5.55	C05	8292435	8293964	-
		BolbHLH235	Bol041020	1059	352	37.981	8.92	C05	1974466	1978694	+
		BolbHLH236	Bol041023	1083	360	39.036	7.11	C05	2012864	2015558	+
	Orphan	BolbHLH045	Bol008047	906	302	34.933	9.49	C02	41750861	41752348	-
