# Supplementary material for: Comparative analysis of basic helix–loop–helix gene family among Brassica oleracea, Brassica rapa, and Brassica napus
Source: BMC Genomics. 2020 Feb 24;21:178. doi: 10.1186/s12864-020-6572-6 (PMC7041300; doi:10.1186/s12864-020-6572-6)
Supplement: Supplementary file 15 — Additional file 15: Table S2. Identified bHLH genes in the AA genome of B. napus and their molecular characteristic [file 12864_2020_6572_MOESM15_ESM.xlsx]

## Sheet: Table S2
	Table S2 Identified bHLH genes in the AA genome of B. napus and their molecular characteristics
	Subfamily	Gene Name	Gene ID	ORF length （bp）	Amino acid length （aa）	Molecular weight （kDa）	Isoelectric point（PI）	Chromosome	Location		strand
									start	end
	II	BnabHLH051	GSBRNA2T00020545001	1305	435	49.285	4.72	chrA04_random	1020876	1022467	+
		BnabHLH124	GSBRNA2T00048621001	1365	455	50.857	4.92	chrA05	6458786	6460322	+
		BnabHLH125	GSBRNA2T00048622001	1044	348	39.16	6.53	chrA05	6453741	6455076	+
		BnabHLH052	GSBRNA2T00020547001	1329	443	49.756	5.47	chrA04_random	1026346	1029057	+
		BnabHLH233	GSBRNA2T00087993001	1278	426	47.765	5.63	chrA10	2189169	2191064	-
	IVb	BnabHLH273	GSBRNA2T00102449001	672	224	25.364	5.81	chrA07	20946963	20948365	-
		BnabHLH046	GSBRNA2T00018816001	717	239	27.575	9.35	chrA06	23954598	23958082	+
		BnabHLH137	GSBRNA2T00053135001	741	247	28.687	6.47	chrA09	9966418	9970657	-
		BnabHLH188	GSBRNA2T00074427001	1005	335	37.648	8.29	chrA01	18023663	18027160	-
		BnabHLH224	GSBRNA2T00086660001	738	246	27.33	5.91	chrAnn_random	8964266	8965433	+
	XV	BnabHLH165	GSBRNA2T00063076001	282	94	10.476	9.09	chrA06	9751326	9752100	-
		BnabHLH239	GSBRNA2T00090660001	288	96	10.834	7.98	chrA09	22028455	22029986	+
		BnabHLH177	GSBRNA2T00069436001	285	95	10.767	7.95	chrA07	9143298	9144429	-
		BnabHLH213	GSBRNA2T00083979001	285	95	10.733	7.95	chrA08	15227418	15228664	+
		BnabHLH263	GSBRNA2T00099439001	282	94	10.62	9.17	chrA07	17031604	17031971	+
		BnabHLH275	GSBRNA2T00102740001	273	91	10.28	9.17	chrA07	22036567	22037235	-
		BnabHLH354	GSBRNA2T00130029001	285	95	10.659	9.09	chrA03	2435084	2436100	-
		BnabHLH397	GSBRNA2T00143280001	282	94	10.541	9.09	chrA02	1125327	1126595	-
		BnabHLH375	GSBRNA2T00135547001	285	95	10.605	9.09	chrA10	13583805	13585147	+
		BnabHLH024	GSBRNA2T00009845001	279	93	10.671	9.03	chrA09	1206454	1207475	-
		BnabHLH402	GSBRNA2T00144548001	279	93	10.716	9.03	chrA06	21052298	21052848	+
		BnabHLH257	GSBRNA2T00098541001	279	93	10.523	9.09	chrA07	12990252	12993156	+
	IVd	BnabHLH030	GSBRNA2T00012903001	1593	531	59.447	8.72	chrA02	4097696	4100746	+
	IIIf	BnabHLH404	GSBRNA2T00145673001	1566	522	59.945	5.5	chrA09	15413835	15417502	-
		BnabHLH145	GSBRNA2T00056417001	1791	597	66.395	5.36	chrA09	5722094	5725209	+
		BnabHLH062	GSBRNA2T00024962001	927	309	35.155	6.23	chrAnn_random	45584477	45585915	-
	IVa	BnabHLH082	GSBRNA2T00032914001	978	326	36.081	6.97	chrA04	11147042	11148553	+
		BnabHLH081	GSBRNA2T00032912001	903	301	33.993	6.68	chrA04	11109930	11111115	+
		BnabHLH202	GSBRNA2T00078166001	870	290	33.158	5.81	chrA09	29504480	29505847	-
		BnabHLH431	GSBRNA2T00155054001	804	268	29.75	9.51	chrA03	19170942	19172886	+
		BnabHLH080	GSBRNA2T00032910001	969	323	36.196	6.67	chrA04	11081108	11082800	+
		BnabHLH314	GSBRNA2T00121613001	1011	337	38.168	7.69	chrA01	86120	87429	+
		BnabHLH063	GSBRNA2T00025662001	1005	335	38.074	6.61	chrA08_random	1843686	1844946	+
		BnabHLH203	GSBRNA2T00078169001	888	296	32.85	8.79	chrA09	29524526	29525841	-
	III(a+c)	BnabHLH167	GSBRNA2T00063581001	651	217	24.851	6.17	chrAnn_random	28025065	28025884	+
		BnabHLH197	GSBRNA2T00076832001	792	264	30.063	5.12	chrA01	3312880	3318176	-
		BnabHLH408	GSBRNA2T00148645001	741	247	27.935	4.77	chrA03	4672712	4675182	-
		BnabHLH235	GSBRNA2T00088533001	741	247	27.973	4.64	chrA02	3960947	3963567	-
		BnabHLH111	GSBRNA2T00044772001	735	245	28.096	5.1	chrA03	25816998	25818574	+
		BnabHLH174	GSBRNA2T00065627001	741	247	27.891	4.65	chrA10	9461276	9464193	+
	III(d+e)	BnabHLH140	GSBRNA2T00054728001	816	272	30.477	6.04	chrA06	23514744	23515838	-
		BnabHLH153	GSBRNA2T00058083001	1524	508	56.192	5.81	chrA09	11302997	11304650	+
		BnabHLH418	GSBRNA2T00150520001	1623	541	59.462	6.15	chrA10	301406	303819	-
		BnabHLH152	GSBRNA2T00058078001	1689	563	61.844	5.05	chrA09	11277843	11279775	+
		BnabHLH131	GSBRNA2T00051682001	1356	452	50.255	6.69	chrA01	9189207	9190877	-
		BnabHLH421	GSBRNA2T00151152001	1371	457	51.137	6.14	chrA03	21339882	21341252	+
		BnabHLH089	GSBRNA2T00036618001	1332	444	48.334	5.18	chrA05	13262698	13264735	+
		BnabHLH365	GSBRNA2T00132901001	1464	488	54.357	5.44	chrA05	798440	799903	+
	IIIb	BnabHLH115	GSBRNA2T00045220001	945	315	35.034	4.66	chrA04	13290198	13291806	+
		BnabHLH382	GSBRNA2T00138840001	942	314	34.783	4.93	chrA03	10529311	10530596	-
		BnabHLH306	GSBRNA2T00118718001	951	317	35.159	4.84	chrA07	12049291	12051114	+
		BnabHLH294	GSBRNA2T00113645001	1707	569	64.508	5.09	chrA03	19629736	19632341	+
		BnabHLH122	GSBRNA2T00047610001	1704	568	64.354	5.03	chrA07	2985916	2988635	-
		BnabHLH002	GSBRNA2T00000704001	1080	360	40.43	4.92	chrA06	17059760	17061971	+
		BnabHLH376	GSBRNA2T00135878001	912	304	33.9	4.82	chrA10	14833374	14834846	-
		BnabHLH171	GSBRNA2T00064787001	1077	359	40.215	4.75	chrAnn_random	5529447	5532061	+
		BnabHLH242	GSBRNA2T00092171001	1440	480	51.227	5.67	chrA02	20795189	20797206	-
		BnabHLH282	GSBRNA2T00105401001	558	186	20.67	8.69	chrA06	4186716	4187684	-
		BnabHLH033	GSBRNA2T00015245001	1296	432	47.809	5.97	chrA08	17126108	17128367	-
	Vb	BnabHLH149	GSBRNA2T00057441001	1155	385	44.114	5.63	chrA09	32262807	32264439	-
		BnabHLH437	GSBRNA2T00156058001	1233	411	47.242	5.73	chrA06	3500639	3502717	+
		BnabHLH420	GSBRNA2T00150984001	492	164	18.17	9.88	chrA08	13219518	13220082	+
		BnabHLH329	GSBRNA2T00124713001	702	234	25.843	8.24	chrA03	8953269	8954402	+
		BnabHLH325	GSBRNA2T00123385001	762	254	28.029	6.84	chrA04	16950290	16951728	-
		BnabHLH333	GSBRNA2T00126232001	699	233	26.37	8.26	chrA04	1843954	1845389	-
		BnabHLH324	GSBRNA2T00123248001	765	255	28.054	7.73	chrA04	17519530	17521209	+
		BnabHLH364	GSBRNA2T00132819001	753	251	27.85	7.68	chrA05	1112219	1113546	+
		BnabHLH201	GSBRNA2T00077981001	1008	336	38.341	5.86	chrA06	22151800	22153531	-
		BnabHLH270	GSBRNA2T00102014001	1062	354	38.866	5.75	chrA07	19961741	19963555	+
		BnabHLH327	GSBRNA2T00124328001	1062	354	39.209	5.87	chrA07	18275374	18276957	-
	Ib	BnabHLH108	GSBRNA2T00042899001	942	314	34.966	6.4	chrA05	10644378	10646233	-
		BnabHLH255	GSBRNA2T00098086001	903	301	33.445	6.32	chrA06	1869093	1871192	+
		BnabHLH323	GSBRNA2T00123239001	717	239	26.588	6.44	chrA04	17557490	17558306	-
		BnabHLH071	GSBRNA2T00027961001	732	244	27.346	5.71	chrA05_random	14921	15982	-
		BnabHLH281	GSBRNA2T00105356001	732	244	27.346	5.71	chrA06	4024802	4025861	+
		BnabHLH318	GSBRNA2T00122034001	750	250	28.548	8.54	chrA09	26309405	26310301	-
		BnabHLH258	GSBRNA2T00098841001	750	250	28.182	8.26	chrA07	14372311	14373199	-
		BnabHLH259	GSBRNA2T00098842001	750	250	27.854	8.99	chrA07	14377832	14378731	-
		BnabHLH345	GSBRNA2T00128359001	741	247	27.99	8.7	chrA07	6597093	6597976	+
		BnabHLH346	GSBRNA2T00128360001	747	249	28.437	8.19	chrA07	6604767	6605683	+
		BnabHLH334	GSBRNA2T00126249001	771	257	29.034	5.64	chrA04	1899569	1900727	-
		BnabHLH317	GSBRNA2T00122033001	756	252	28.927	8.89	chrA09	26316121	26317596	-
		BnabHLH335	GSBRNA2T00126250001	747	249	27.96	5.99	chrA04	1902447	1903282	-
		BnabHLH336	GSBRNA2T00126257001	756	252	28.726	9.06	chrA04	1940783	1941625	-
	Ia	BnabHLH366	GSBRNA2T00132935001	942	314	36.048	8.58	chrA05	589053	590459	-
		BnabHLH151	GSBRNA2T00058070001	885	295	32.903	8.73	chrA09	11204818	11206532	+
		BnabHLH091	GSBRNA2T00037883001	975	325	36.167	6.14	chrA06_random	2042942	2044816	+
		BnabHLH126	GSBRNA2T00049445001	840	280	32.006	9.23	chrA09	28020458	28022135	+
		BnabHLH190	GSBRNA2T00074800001	963	321	36.92	6.04	chrA04_random	137680	139209	+
		BnabHLH237	GSBRNA2T00088659001	957	319	36.731	8.23	chrA04	18950176	18951496	+
		BnabHLH013	GSBRNA2T00004061001	936	312	34.836	6.06	chrA09_random	171891	174168	-
		BnabHLH057	GSBRNA2T00023472001	624	208	23.373	9.3	chrA03_random	1133615	1134758	+
		BnabHLH065	GSBRNA2T00027106001	606	202	22.794	8.93	chrA05	21541831	21542973	-
		BnabHLH015	GSBRNA2T00006019001	606	202	22.835	9.16	chrAnn_random	2470582	2472062	+
		BnabHLH007	GSBRNA2T00002574001	1155	385	43.501	8.12	chrA01	15832554	15833875	+
		BnabHLH430	GSBRNA2T00154882001	1218	406	45.487	5.31	chrA03	18388327	18390784	-
		BnabHLH204	GSBRNA2T00079046001	1068	356	39.223	5.04	chrA10	5031515	5033777	-
		BnabHLH343	GSBRNA2T00128323001	1071	357	40.565	6.78	chrA07	6290028	6291187	-
		BnabHLH225	GSBRNA2T00086672001	1050	350	38.292	5.29	chrA03	5647128	5649145	+
		BnabHLH274	GSBRNA2T00102536001	978	326	36.304	5.81	chrA07	21317388	21322144	+
		BnabHLH302	GSBRNA2T00116433001	981	327	36.662	5.49	chrA02	9296238	9298502	+
		BnabHLH221	GSBRNA2T00085942001	849	283	32.36	6.19	chrA07	9904203	9906548	+
		BnabHLH264	GSBRNA2T00099555001	975	325	36.606	5.61	chrA07	17455480	17457650	-
		BnabHLH184	GSBRNA2T00073087001	861	287	32.766	5.73	chrA08	15584208	15586296	+
		BnabHLH034	GSBRNA2T00015730001	906	302	34.714	5.83	chrA09	22790808	22792935	+
	Va	BnabHLH208	GSBRNA2T00082773001	924	308	33.699	5.96	chrA02	7985817	7987624	+
		BnabHLH268	GSBRNA2T00101987001	942	314	34.571	5.67	chrA07	20078917	20080836	+
		BnabHLH353	GSBRNA2T00129679001	1662	554	60.824	7.81	chrA03	1070519	1074615	-
		BnabHLH377	GSBRNA2T00136062001	1632	544	59.418	8.24	chrA10	15400824	15404555	+
		BnabHLH195	GSBRNA2T00075521001	1377	459	51.821	6.69	chrAnn_random	6661817	6665676	-
	XIII	BnabHLH283	GSBRNA2T00105430001	789	263	29.963	8.3	chrA06	4303899	4304970	-
		BnabHLH016	GSBRNA2T00006345001	2046	682	74.68	5.89	chrA04	14611768	14615658	+
		BnabHLH123	GSBRNA2T00048609001	1830	610	67.703	5.79	chrA05	6526913	6530606	+
		BnabHLH116	GSBRNA2T00045298001	1866	622	68.711	5.58	chrA04	12955587	12958814	+
		BnabHLH305	GSBRNA2T00118645001	1800	600	65.978	5.8	chrA07	11712248	11715080	+
	VIIIa	BnabHLH199	GSBRNA2T00076997001	873	291	33.222	4.91	chrA04	15724561	15725519	+
		BnabHLH389	GSBRNA2T00141897001	867	289	33.142	5	chrA03	7418162	7419112	+
	Orphans	BnabHLH206	GSBRNA2T00081842001	573	191	20.699	5.09	chrA09	6568039	6570033	-
		BnabHLH328	GSBRNA2T00124375001	882	294	32.696	6.26	chrA07	18476800	18480209	+
	IVc	BnabHLH157	GSBRNA2T00058547001	885	295	33.083	4.89	chrA01	16462369	16463791	+
		BnabHLH347	GSBRNA2T00128434001	873	291	32.311	4.87	chrA07	7068257	7069883	+
		BnabHLH055	GSBRNA2T00022655001	660	220	24.627	6.78	chrA05_random	1192185	1193594	-
		BnabHLH103	GSBRNA2T00041401001	708	236	25.64	8.78	chrA02	4708801	4710870	-
		BnabHLH183	GSBRNA2T00072291001	708	236	25.746	8.78	chrA02	20649911	20652074	+
		BnabHLH191	GSBRNA2T00074903001	702	234	25.502	8.78	chrA10	7243604	7245680	+
		BnabHLH196	GSBRNA2T00075853001	717	239	26.16	8.71	chrA03	5286427	5288144	-
		BnabHLH178	GSBRNA2T00070233001	603	201	22.839	6.75	chrA02	7539792	7540759	-
		BnabHLH243	GSBRNA2T00092253001	1137	379	41.447	6.13	chrA01	15150117	15152007	-
	VII(a+b)	BnabHLH134	GSBRNA2T00052425001	822	274	31.412	8.59	chrA09	33771182	33773126	+
		BnabHLH417	GSBRNA2T00150476001	813	271	30.603	5.87	chrA10	527766	530225	-
		BnabHLH261	GSBRNA2T00099073001	924	308	34.23	5.19	chrA07	15433479	15435116	-
		BnabHLH383	GSBRNA2T00138911001	1215	405	45.088	8.84	chrA03	10223731	10225727	-
		BnabHLH367	GSBRNA2T00132951001	1203	401	44.899	8.57	chrA05	528310	530452	+
		BnabHLH106	GSBRNA2T00042664001	1509	503	54.878	5.78	chrA06_random	199382	202523	-
		BnabHLH319	GSBRNA2T00122293001	1476	492	53.227	6.38	chrA09	32453880	32456965	-
		BnabHLH385	GSBRNA2T00139104001	1242	414	46.374	5.64	chrA03	9502295	9504814	+
		BnabHLH113	GSBRNA2T00045066001	1221	407	45.751	8.28	chrA04	18025142	18026983	+
		BnabHLH130	GSBRNA2T00050802001	1431	477	52.762	6.34	chrA07	27700	30093	-
		BnabHLH315	GSBRNA2T00121872001	1329	443	49.69	6.71	chrA09	27042932	27045574	-
		BnabHLH154	GSBRNA2T00058131001	1116	372	41.332	6.41	chrA01	3829823	3833708	-
		BnabHLH155	GSBRNA2T00058133001	1734	578	65.163	7.65	chrA01	3822895	3828945	-
		BnabHLH156	GSBRNA2T00058135001	780	260	29.815	9.65	chrA01	3817745	3820246	-
		BnabHLH295	GSBRNA2T00114410001	660	220	24.773	9.44	chrA04	7827300	7828595	-
		BnabHLH292	GSBRNA2T00112438001	657	219	23.807	9.19	chrA07	11117952	11123833	+
		BnabHLH313	GSBRNA2T00121547001	1041	347	37.558	6.23	chrA01	430859	432758	+
		BnabHLH205	GSBRNA2T00079463001	1026	342	36.834	6.67	chrA08	12923783	12925438	-
		BnabHLH290	GSBRNA2T00112124001	1164	388	42.339	6.46	chrA03	13440334	13443860	-
		BnabHLH381	GSBRNA2T00138761001	1047	349	38.05	7.71	chrA03	10914219	10916678	+
		BnabHLH117	GSBRNA2T00045731001	630	210	23.236	9.17	chrAnn_random	22386216	22387663	-
	XI	BnabHLH280	GSBRNA2T00104317001	900	300	31.833	5.72	chrA02	13033797	13035905	-
		BnabHLH422	GSBRNA2T00151670001	933	311	32.819	6.07	chrA03	12774642	12777042	+
		BnabHLH045	GSBRNA2T00018443001	915	305	32.391	5.83	chrA09	540307	542811	-
		BnabHLH416	GSBRNA2T00150402001	936	312	33.238	6.07	chrA10	819925	822265	-
		BnabHLH211	GSBRNA2T00083304001	576	192	21.155	6.83	chrA04	11996692	11997524	-
		BnabHLH148	GSBRNA2T00057325001	1017	339	35.612	6.45	chrA09	28974193	28977139	+
		BnabHLH097	GSBRNA2T00039964001	984	328	34.544	6.3	chrA01	2841642	2844153	+
		BnabHLH135	GSBRNA2T00052785001	909	303	32.243	6.45	chrA02	3768734	3770195	+
		BnabHLH409	GSBRNA2T00148696001	903	301	32.012	6.12	chrA03	4486300	4487555	+
		BnabHLH032	GSBRNA2T00014981001	870	290	30.289	5.88	chrA10_random	1716240	1717458	-
	XII	BnabHLH161	GSBRNA2T00059946001	675	225	25.545	5.45	chrA08	14940595	14942561	+
		BnabHLH086	GSBRNA2T00034819001	792	264	29.733	7.09	chrA06	6502057	6503575	+
		BnabHLH234	GSBRNA2T00088013001	789	263	29.297	7.17	chrA02	9887385	9888673	+
		BnabHLH158	GSBRNA2T00058707001	789	263	29.402	7.85	chrA07_random	1930796	1932126	+
		BnabHLH390	GSBRNA2T00142208001	894	298	32.6	6.98	chrA03	6103810	6105825	+
		BnabHLH056	GSBRNA2T00022857001	1197	399	44.524	7.6	chrA06_random	235311	237282	+
		BnabHLH120	GSBRNA2T00047120001	945	315	34.768	5.87	chrA08	17721988	17724217	+
		BnabHLH027	GSBRNA2T00011519001	1044	348	38.327	5.64	chrA09_random	4114124	4115795	-
		BnabHLH160	GSBRNA2T00059474001	1347	449	49.174	6.25	chrA05	20933063	20935109	+
		BnabHLH256	GSBRNA2T00098107001	1302	434	47.817	7.23	chrA02	21934213	21936672	+
		BnabHLH400	GSBRNA2T00144409001	816	272	30.744	6.01	chrA06	20413142	20417364	-
		BnabHLH401	GSBRNA2T00144410001	1473	491	53.433	6.85	chrA06	20417513	20420159	-
		BnabHLH331	GSBRNA2T00125657001	879	293	32.657	5.34	chrA05	7763736	7765481	+
		BnabHLH410	GSBRNA2T00149075001	999	333	36.572	6.08	chrA04	1424421	1427786	+
		BnabHLH362	GSBRNA2T00132735001	909	303	33.651	6.07	chrA05	1461289	1464273	+
		BnabHLH260	GSBRNA2T00098895001	969	323	35.586	6.57	chrA07	14634268	14637346	-
		BnabHLH316	GSBRNA2T00121938001	1071	357	38.682	5.86	chrA09	26726095	26729633	-
		BnabHLH337	GSBRNA2T00126653001	753	251	28.221	7.68	chrA08	10182764	10183974	-
		BnabHLH438	GSBRNA2T00156091001	807	269	29.338	5.75	chrA06	3393471	3395289	+
		BnabHLH312	GSBRNA2T00121331001	990	330	36.956	5.7	chrA01	1306916	1308748	-
		BnabHLH209	GSBRNA2T00082777001	1362	454	49.344	5.78	chrA02	7973226	7975757	+
		BnabHLH269	GSBRNA2T00101994001	1440	480	51.71	5.23	chrA07	20045145	20047767	+
		BnabHLH008	GSBRNA2T00002593001	672	224	24.271	8.68	chrA01	15935460	15936632	+
		BnabHLH344	GSBRNA2T00128358001	990	330	36.087	5.48	chrA07	6585159	6587225	+
		BnabHLH249	GSBRNA2T00094642001	843	281	30.154	5.52	chrA09	3022244	3024064	-
		BnabHLH212	GSBRNA2T00083691001	1014	338	37.821	6.05	chrA07	1683576	1685596	-
		BnabHLH112	GSBRNA2T00044990001	996	332	37.112	5.83	chrA09	4806271	4808292	+
		BnabHLH104	GSBRNA2T00042151001	1041	347	38.814	5.75	chrA06	17485814	17487715	+
		BnabHLH192	GSBRNA2T00075217001	843	281	32.235	7.06	chrA03	28047517	28048767	+
		BnabHLH070	GSBRNA2T00027235001	903	301	34.637	6.22	chrA08	12727177	12728703	+
	IX	BnabHLH040	GSBRNA2T00017499001	534	178	20.096	6.05	chrAnn_random	14991802	14992335	-
		BnabHLH011	GSBRNA2T00003204001	1083	361	38.875	7.11	chrA10	1864301	1867368	+
		BnabHLH384	GSBRNA2T00139091001	612	204	22.524	7.1	chrA03	9543230	9545414	-
		BnabHLH114	GSBRNA2T00045077001	924	308	33.336	8.21	chrA04	18075055	18078859	-
		BnabHLH099	GSBRNA2T00040262001	732	244	26.851	5.19	chrA05	13500427	13502019	-
		BnabHLH186	GSBRNA2T00073811001	735	245	26.969	5.1	chrA08	6279273	6281660	-
		BnabHLH053	GSBRNA2T00021175001	1086	362	39.937	6.61	chrA06	1429939	1432008	+
		BnabHLH363	GSBRNA2T00132736001	984	328	36.809	6.71	chrA05	1458551	1460200	+
		BnabHLH236	GSBRNA2T00088584001	1047	349	39.033	7.74	chrA04	17857144	17859551	-
	VIIIb	BnabHLH058	GSBRNA2T00023515001	924	308	33.439	7.22	chrA02_random	336346	337720	+
		BnabHLH262	GSBRNA2T00099274001	873	291	31.893	6.55	chrA07	16277144	16278413	+
		BnabHLH271	GSBRNA2T00102203001	873	291	31.893	6.55	chrA07	19103232	19104575	+
		BnabHLH241	GSBRNA2T00091951001	1008	336	37.46	5.91	chrA03	17713723	17714730	+
		BnabHLH012	GSBRNA2T00003490001	999	333	36.579	6.33	chrA05_random	2596234	2597232	-
		BnabHLH291	GSBRNA2T00112126001	549	183	20.6	6.06	chrA03	13435885	13436433	+
		BnabHLH380	GSBRNA2T00138637001	693	231	25.653	9.51	chrA01	13054329	13055021	-
		BnabHLH398	GSBRNA2T00143559001	645	215	24.214	5.83	chrA02	50115	50759	-
		BnabHLH293	GSBRNA2T00112443001	660	220	24.438	9.39	chrA07	11142904	11143631	-
		BnabHLH014	GSBRNA2T00005698001	618	206	23.334	9.44	chrA09	3729712	3730329	-
		BnabHLH096	GSBRNA2T00039780001	696	232	25.293	9.61	chrAnn_random	20484841	20485536	+
		BnabHLH118	GSBRNA2T00045872001	642	214	23.916	9.64	chrAnn_random	3790350	3790991	+
	VIIIc	BnabHLH238	GSBRNA2T00089928001	639	213	24.332	7.82	chrA07	8769085	8770413	-
		BnabHLH419	GSBRNA2T00150623001	642	214	24.248	6.5	chrA08	14598195	14599268	-
		BnabHLH093	GSBRNA2T00038384001	729	243	27.566	5.99	chrA09	20835823	20836933	-
		BnabHLH168	GSBRNA2T00063704001	1041	347	38.469	5.1	chrA09	4138610	4140457	-
		BnabHLH311	GSBRNA2T00121268001	1044	348	38.286	5.03	chrA01	1524365	1525952	+
		BnabHLH244	GSBRNA2T00092927001	1053	351	38.806	4.98	chrA03	26298612	26300195	-
