# Supplementary material for: Comparative analysis of basic helix–loop–helix gene family among Brassica oleracea, Brassica rapa, and Brassica napus
Source: BMC Genomics. 2020 Feb 24;21:178. doi: 10.1186/s12864-020-6572-6 (PMC7041300; doi:10.1186/s12864-020-6572-6)
Supplement: Supplementary file 16 — Additional file 16: Table S3. Identified bHLH genes in the CC genome of B. napus and their molecular characteristics [file 12864_2020_6572_MOESM16_ESM.xlsx]

## Sheet: Table S3
	Table S3 The identified bHLH genes in the CC genome of B. napus and their molecular characteristics
	Subfamily	Gene Name	Gene ID	ORF length （bp）	Amino acid length （aa）	Molecular weight （kDa）	Isoelectric point（PI）	Chromosome	Location		strand
									start	end
	VIIIc	BnabHLH357	GSBRNA2T00130766001	1044	348	38.312	5.2	chrC01	2310569	2312148	+
		BnabHLH098	GSBRNA2T00040094001	1071	357	39.382	5.08	chrC03	56104256	56107753	+
		BnabHLH265	GSBRNA2T00099938001	1053	351	38.74	4.95	chrC07	43053875	43055468	-
		BnabHLH371	GSBRNA2T00135049001	1041	347	38.494	5.44	chrC09	5574431	5576262	-
		BnabHLH128	GSBRNA2T00049992001	771	257	29.172	6.05	chrC03	47511169	47512252	+
		BnabHLH129	GSBRNA2T00050059001	693	231	26.121	8.51	chrC03	47030203	47031340	-
		BnabHLH391	GSBRNA2T00142233001	735	245	27.813	6.12	chrC05	15225819	15227088	+
		BnabHLH303	GSBRNA2T00117458001	438	146	16.422	8.85	chrC07	17253780	17254633	+
	VII(a+b)	BnabHLH166	GSBRNA2T00063470001	297	99	11.126	10.01	chrC02	37582761	37583547	+
		BnabHLH067	GSBRNA2T00027134001	429	143	15.668	7.77	chrC04	10659255	10659991	-
		BnabHLH181	GSBRNA2T00070429001	651	217	23.511	9.03	chrC07	22259727	22260826	+
		BnabHLH322	GSBRNA2T00123148001	1368	456	50.146	5.53	chrC01	5672772	5675120	-
		BnabHLH359	GSBRNA2T00131102001	1050	350	37.767	6.34	chrC01	884418	886116	+
		BnabHLH047	GSBRNA2T00018993001	1059	353	37.675	6.5	chrC03	50796159	50797864	+
		BnabHLH267	GSBRNA2T00100449001	1497	499	54.409	5.82	chrC05	3494084	3496204	+
		BnabHLH050	GSBRNA2T00019305001	1476	492	53.278	6.16	chrC08	36766055	36769228	-
		BnabHLH320	GSBRNA2T00123141001	1080	360	39.752	9.05	chrC01	5636518	5638702	-
		BnabHLH321	GSBRNA2T00123143001	1449	483	52.982	6.62	chrC01	5644743	5647253	-
		BnabHLH110	GSBRNA2T00044478001	1224	408	45.858	8.23	chrC01	38734845	38737268	-
		BnabHLH387	GSBRNA2T00140275001	1224	408	45.858	8.23	chrC03	2587123	2589546	+
		BnabHLH216	GSBRNA2T00084756001	1212	404	45.567	6.68	chrC04	47145468	47148466	+
		BnabHLH194	GSBRNA2T00075487001	1245	415	46.259	5.69	chrC03	13425116	13427945	+
		BnabHLH289	GSBRNA2T00110371001	825	275	30.814	9.45	chrC04	24350581	24351707	+
		BnabHLH310	GSBRNA2T00120761001	1524	508	55.694	6.88	chrC07	1068837	1071750	+
		BnabHLH433	GSBRNA2T00155661001	1332	444	49.78	6.93	chrC08	29771995	29774710	-
		BnabHLH170	GSBRNA2T00064456001	825	275	30.814	9.45	chrCnn_random	55394021	55395147	-
	VIIIa	BnabHLH119	GSBRNA2T00046613001	996	332	37.291	5.79	chrC06_random	2485906	2487330	+
		BnabHLH133	GSBRNA2T00052385001	1203	401	44.816	8.53	chrC04_random	194539	196681	-
		BnabHLH405	GSBRNA2T00146197001	843	281	30.096	5.52	chrC09	3387975	3389841	-
		BnabHLH254	GSBRNA2T00097758001	816	272	29.808	8.58	chrC03_random	693251	695162	-
		BnabHLH361	GSBRNA2T00132352001	888	296	34.02	5.57	chrC03	9960522	9961478	+
	IVb	BnabHLH187	GSBRNA2T00074199001	765	255	28.195	6.19	chrC01_random	67715	68832	-
		BnabHLH138	GSBRNA2T00054328001	1098	366	40.743	8.92	chrC01	32311830	32313895	+
		BnabHLH266	GSBRNA2T00100112001	738	246	27.689	5.71	chrC07	43739784	43741178	+
	IVc	BnabHLH392	GSBRNA2T00142534001	921	307	34.025	5.01	chrC07	13294590	13296274	+
		BnabHLH003	GSBRNA2T00001048001	891	297	33.252	4.92	chrC01	29819018	29820437	+
		BnabHLH179	GSBRNA2T00070363001	855	285	32.048	4.74	chrC04	30080768	30082434	-
		BnabHLH245	GSBRNA2T00092995001	840	280	31.547	4.74	chrCnn_random	16223098	16224743	+
		BnabHLH200	GSBRNA2T00077317001	717	239	26.143	8.71	chrC03	6941503	6943517	-
		BnabHLH159	GSBRNA2T00058895001	687	229	25.704	6.2	chrC05	23693696	23695451	+
		BnabHLH231	GSBRNA2T00087503001	702	234	25.444	8.8	chrC09	34062739	34064754	+
	XII	BnabHLH064	GSBRNA2T00026641001	675	225	25.503	5.59	chrCnn_random	4136520	4138099	-
		BnabHLH109	GSBRNA2T00044041001	792	264	29.805	7.79	chrC05_random	739807	741353	-
		BnabHLH210	GSBRNA2T00082839001	600	200	22.074	6.1	chrC02	19535211	19536450	+
		BnabHLH278	GSBRNA2T00103461001	789	263	29.406	7.19	chrC06	34031956	34033554	+
		BnabHLH073	GSBRNA2T00029080001	1014	338	37.821	6.05	chrC07	4640225	4642246	+
		BnabHLH010	GSBRNA2T00002971001	999	333	37.099	5.7	chrC09	6358137	6360435	+
		BnabHLH031	GSBRNA2T00013286001	1026	342	38.433	5.89	chrC06	2154053	2155889	-
		BnabHLH021	GSBRNA2T00008502001	1008	336	38.669	6.73	chrC03_random	5225712	5227337	+
		BnabHLH250	GSBRNA2T00095641001	837	279	31.66	6.46	chrC03	55673438	55674632	-
		BnabHLH035	GSBRNA2T00015930001	1164	388	42.363	6.51	chrC03	15534985	15537310	+
		BnabHLH429	GSBRNA2T00153547001	1044	348	38.121	7.09	chrC03	19819116	19821557	-
		BnabHLH173	GSBRNA2T00065023001	801	267	29.21	5.91	chrC05	4047866	4049720	+
		BnabHLH358	GSBRNA2T00130837001	1023	341	38.494	5.67	chrC01	2012292	2014478	-
		BnabHLH373	GSBRNA2T00135296001	1428	476	51.693	5.99	chrC02	15030313	15032937	+
		BnabHLH142	GSBRNA2T00054859001	1449	483	51.854	5.3	chrC06	30634383	30637014	+
		BnabHLH309	GSBRNA2T00120665001	777	259	29.095	6	chrC02	41615197	41622098	+
		BnabHLH102	GSBRNA2T00040820001	924	308	33.993	5.66	chrC06_random	1398080	1399721	+
		BnabHLH396	GSBRNA2T00143019001	1476	492	53.541	6.48	chrC07	32471650	32474319	+
		BnabHLH043	GSBRNA2T00017993001	1002	334	36.635	7.61	chrCnn_random	28368739	28371124	-
		BnabHLH394	GSBRNA2T00142647001	996	332	36.265	5.88	chrC07	12508345	12510406	+
		BnabHLH083	GSBRNA2T00033516001	657	219	24.978	9.87	chrC09	17087962	17089295	+
		BnabHLH025	GSBRNA2T00010830001	930	310	34.241	6.27	chrC04	1919935	1923145	+
		BnabHLH232	GSBRNA2T00087898001	774	258	28.381	8.75	chrC04	25062636	25064513	+
		BnabHLH094	GSBRNA2T00039003001	1362	454	49.493	6.03	chrC05	40833278	40835805	+
		BnabHLH284	GSBRNA2T00105760001	843	281	30.465	7.9	chrC06	19095366	19097874	-
		BnabHLH434	GSBRNA2T00155766001	1086	362	39.26	5.8	chrC08	29306269	29309852	-
		BnabHLH095	GSBRNA2T00039591001	1029	343	37.974	6.42	chrC05	3967894	3969949	-
		BnabHLH029	GSBRNA2T00012844001	1002	334	36.884	6.27	chrC08	18965855	18970862	-
		BnabHLH049	GSBRNA2T00019267001	1062	354	39.084	5.81	chrC08	36594021	36596089	+
	XI	BnabHLH356	GSBRNA2T00130395001	984	328	34.636	6.16	chrC01	3861195	3863623	+
		BnabHLH296	GSBRNA2T00114957001	891	297	31.775	5.73	chrC02	6399317	6400732	+
		BnabHLH162	GSBRNA2T00060660001	861	287	30.126	9.13	chrC03	6076092	6077464	+
		BnabHLH088	GSBRNA2T00036119001	909	303	31.898	5.92	chrCnn_random	38360825	38362086	-
		BnabHLH028	GSBRNA2T00012206001	636	212	23.242	6.58	chrC04	38152236	38153474	+
		BnabHLH339	GSBRNA2T00127322001	1023	341	35.831	6.16	chrC08	32282739	32285617	+
		BnabHLH424	GSBRNA2T00152541001	897	299	31.725	5.91	chrC02	24987544	24989863	-
		BnabHLH006	GSBRNA2T00002398001	915	305	32.446	6.25	chrC03	18780321	18782401	+
		BnabHLH009	GSBRNA2T00002665001	921	307	32.761	6.07	chrC05	851049	852899	-
		BnabHLH044	GSBRNA2T00018220001	906	302	32.163	5.83	chrC09	11327	13743	-
	VIIIb	BnabHLH332	GSBRNA2T00126182001	684	228	25.229	9.62	chrC01	23629151	23629834	-
		BnabHLH198	GSBRNA2T00076855001	696	232	25.327	9.61	chrC02	12123585	12124280	+
		BnabHLH180	GSBRNA2T00070424001	657	219	24.167	9.39	chrC07	22284441	22285165	-
		BnabHLH004	GSBRNA2T00002012001	681	227	25.449	9.88	chrC08	24480626	24481306	-
		BnabHLH037	GSBRNA2T00016066001	672	224	25.323	5.48	chrC09	46557269	46559280	+
		BnabHLH370	GSBRNA2T00134891001	624	208	23.474	9.3	chrC09	4711830	4712453	-
		BnabHLH107	GSBRNA2T00042837001	648	216	24.344	5.83	chrCnn_random	44374289	44374936	-
		BnabHLH132	GSBRNA2T00052027001	993	331	36.717	5.91	chrC03	26886660	26887652	+
		BnabHLH087	GSBRNA2T00035880001	1008	336	37.149	5.96	chrCnn_random	37763016	37764200	+
		BnabHLH428	GSBRNA2T00153545001	537	179	20.367	7.93	chrC03	19803034	19803621	+
		BnabHLH127	GSBRNA2T00049877001	873	291	31.893	6.55	chrC06	15778106	15779375	+
		BnabHLH039	GSBRNA2T00017183001	873	291	31.989	6.8	chrC06_random	2930405	2931676	-
		BnabHLH150	GSBRNA2T00057652001	534	178	20.016	6.58	chrCnn_random	52487854	52488387	+
		BnabHLH085	GSBRNA2T00034391001	918	306	33.229	6.63	chrCnn_random	37050642	37051975	+
	IX	BnabHLH426	GSBRNA2T00153299001	741	247	27.154	5.19	chrC08	9369949	9372065	+
		BnabHLH084	GSBRNA2T00033633001	756	252	27.733	5	chrCnn_random	36053801	36055738	+
		BnabHLH223	GSBRNA2T00086145001	729	243	26.628	5.55	chrCnn_random	62558644	62560491	+
		BnabHLH074	GSBRNA2T00029173001	1095	365	40.306	6.61	chrC06	5007458	5009537	-
		BnabHLH026	GSBRNA2T00010831001	978	326	36.343	6.18	chrC04	1917164	1919061	+
		BnabHLH215	GSBRNA2T00084696001	1038	346	38.398	6.37	chrC04	46926747	46928513	-
		BnabHLH038	GSBRNA2T00016668001	843	281	32.23	7.76	chrC08_random	4308900	4310787	+
		BnabHLH207	GSBRNA2T00082740001	882	294	32.273	7.76	chrC03	8259774	8261783	+
		BnabHLH077	GSBRNA2T00031962001	1059	353	37.981	8.92	chrC05	1920394	1924666	+
		BnabHLH193	GSBRNA2T00075475001	612	204	22.519	7.69	chrC03	13464147	13466171	-
		BnabHLH005	GSBRNA2T00002303001	936	312	33.861	7.74	chrC04	1962367	1966518	-
		BnabHLH252	GSBRNA2T00097089001	306	102	11.461	9.1	chrCnn_random	66882427	66882943	+
	Orphans	BnabHLH350	GSBRNA2T00128668001	762	254	28.564	5.51	chrC07	26215813	26216620	+
		BnabHLH144	GSBRNA2T00055804001	909	303	35.02	9.43	chrC02	45847344	45848848	-
		BnabHLH427	GSBRNA2T00153534001	1635	545	61.938	8.32	chrC03	19728840	19732458	+
		BnabHLH372	GSBRNA2T00135128001	603	201	22.778	6.5	chrC02	13708076	13709083	-
	XV	BnabHLH100	GSBRNA2T00040293001	285	95	10.714	6.72	chrC07	18149061	18150379	+
		BnabHLH279	GSBRNA2T00103558001	273	91	10.253	9.17	chrC06	34400397	34401091	-
		BnabHLH399	GSBRNA2T00143624001	282	94	10.62	9.17	chrC06	24876427	24876794	+
		BnabHLH075	GSBRNA2T00029369001	1125	375	40.847	6.16	chrC01	27977195	27979657	-
		BnabHLH061	GSBRNA2T00024766001	282	94	10.469	9.1	chrC03	46427829	46428603	+
		BnabHLH288	GSBRNA2T00109611001	279	93	10.67	7.73	chrC09	1032781	1033808	-
		BnabHLH423	GSBRNA2T00151768001	282	94	10.527	9.09	chrC02	3104819	3105768	-
		BnabHLH388	GSBRNA2T00140441001	285	95	10.659	9.09	chrC03	3259035	3260051	-
	XIII	BnabHLH066	GSBRNA2T00027129001	1821	607	67.378	5.92	chrC04	10628613	10631937	-
		BnabHLH217	GSBRNA2T00085715001	2034	678	74.478	5.83	chrC04	42812952	42816829	+
		BnabHLH341	GSBRNA2T00127693001	1863	621	68.612	5.56	chrC04	40063429	40067354	+
		BnabHLH407	GSBRNA2T00148332001	1725	575	63.207	5.57	chrC04	14995933	14998239	-
	II	BnabHLH069	GSBRNA2T00027163001	1296	432	48.667	5.68	chrC04	10819689	10821218	-
		BnabHLH219	GSBRNA2T00085730001	1338	446	50.438	4.78	chrC04	42750145	42751709	+
		BnabHLH220	GSBRNA2T00085731001	1326	442	49.96	5	chrC04	42747210	42748766	+
		BnabHLH068	GSBRNA2T00027161001	1311	437	49.067	5.11	chrC04	10805593	10807060	-
		BnabHLH078	GSBRNA2T00031996001	1278	426	47.737	5.44	chrC05	2060813	2062709	-
		BnabHLH218	GSBRNA2T00085729001	1347	449	50.565	5.55	chrC04	42754955	42757585	+
	IIIf	BnabHLH286	GSBRNA2T00107889001	405	135	16.004	10.8	chrC09	23176218	23176723	-
		BnabHLH079	GSBRNA2T00032753001	1734	578	64.362	5.29	chrC09	7958140	7961240	+
		BnabHLH001	GSBRNA2T00000001001	1818	606	67.723	5.18	chrC09	9318184	9322857	-
	Va	BnabHLH141	GSBRNA2T00054850001	948	316	34.904	5.76	chrC06	30716759	30718769	+
		BnabHLH374	GSBRNA2T00135308001	921	307	33.671	5.73	chrC02	15065812	15067724	+
		BnabHLH182	GSBRNA2T00071733001	1377	459	51.632	6.48	chrC02	44604115	44607930	-
		BnabHLH369	GSBRNA2T00134529001	1518	506	55.268	6.86	chrC03	1628943	1632594	-
		BnabHLH036	GSBRNA2T00015950001	1641	547	59.742	8.3	chrC09	46951980	46955722	+
	III(a+c)	BnabHLH415	GSBRNA2T00150198001	1707	569	64.605	5.19	chrC03	31684808	31687440	+
		BnabHLH403	GSBRNA2T00144969001	1707	569	64.569	5.02	chrC07	9543214	9545839	+
		BnabHLH432	GSBRNA2T00155161001	762	254	28.161	6.9	chrC04	46031744	46033303	+
		BnabHLH072	GSBRNA2T00028712001	723	241	26.666	7.6	chrC03	12432046	12433221	+
		BnabHLH147	GSBRNA2T00057047001	1335	445	49.041	5.86	chrC03	46198664	46200727	-
		BnabHLH022	GSBRNA2T00008967001	558	186	20.66	8.69	chrC05	4993966	4995903	-
		BnabHLH247	GSBRNA2T00093985001	1077	359	40.278	4.88	chrCnn_random	65868765	65870597	+
		BnabHLH101	GSBRNA2T00040443001	1320	440	47.365	5.82	chrC02	39384817	39386825	-
		BnabHLH020	GSBRNA2T00007681001	243	81	9.178	4.36	chrC09_random	3348517	3349041	-
		BnabHLH222	GSBRNA2T00086031001	795	265	30.387	4.82	chrC07	41771870	41784906	+
		BnabHLH163	GSBRNA2T00060718001	741	247	28.135	4.76	chrC03	6273909	6276388	-
		BnabHLH189	GSBRNA2T00074458001	729	243	27.483	4.91	chrC02	7051088	7057268	-
		BnabHLH355	GSBRNA2T00130251001	792	264	30.075	4.97	chrC01	4614656	4617154	-
		BnabHLH226	GSBRNA2T00086727001	654	218	25.184	5.19	chrC03	53644546	53645373	-
		BnabHLH121	GSBRNA2T00047327001	942	314	34.665	4.99	chrC03	31870783	31872091	-
		BnabHLH342	GSBRNA2T00127778001	951	317	35.221	4.75	chrC04	40479870	40481539	+
		BnabHLH406	GSBRNA2T00148180001	951	317	35.272	5.1	chrC04	14121216	14122819	-
		BnabHLH379	GSBRNA2T00138164001	651	217	24.864	6.17	chrC01	8113064	8113885	+
	IVa	BnabHLH017	GSBRNA2T00007198001	4320	1440	165.835	5.61	chrC03	50095939	50104248	-
		BnabHLH414	GSBRNA2T00149992001	804	268	29.776	9.24	chrC03	30420061	30422003	+
		BnabHLH352	GSBRNA2T00128678001	816	272	30.527	6.04	chrC07	26260517	26262363	+
		BnabHLH248	GSBRNA2T00094283001	759	253	27.402	6.25	chrCnn_random	66017625	66018607	+
		BnabHLH172	GSBRNA2T00064999001	1221	407	46.68	5.82	chrC05	4248986	4251081	+
		BnabHLH412	GSBRNA2T00149793001	891	297	33.725	6.56	chrC04	36755525	36756688	+
		BnabHLH019	GSBRNA2T00007368001	858	286	32.731	6.14	chrC08_random	4092893	4094259	-
		BnabHLH413	GSBRNA2T00149794001	978	326	36.12	6.56	chrC04	36795575	36797300	+
		BnabHLH018	GSBRNA2T00007363001	948	316	35.146	6.98	chrC08_random	4065984	4067799	-
		BnabHLH411	GSBRNA2T00149788001	966	322	36.067	6.47	chrC04	36704420	36706056	+
		BnabHLH360	GSBRNA2T00131181001	1017	339	38.356	6.34	chrC01	505172	506457	+
		BnabHLH246	GSBRNA2T00093566001	1005	335	38.058	6.28	chrC03	50195427	50196740	+
		BnabHLH340	GSBRNA2T00127418001	972	324	36.177	8.53	chrC08	32919418	32920971	-
	III(d+e)	BnabHLH297	GSBRNA2T00115653001	1530	510	56.415	5.39	chrC09	16726169	16727698	+
		BnabHLH298	GSBRNA2T00115657001	1422	474	52.746	5.79	chrC09	16628139	16629662	+
		BnabHLH349	GSBRNA2T00128661001	1359	453	50.038	5.5	chrC07	26160827	26163071	+
		BnabHLH299	GSBRNA2T00115684001	1638	546	59.903	4.91	chrC09	16478962	16480644	+
		BnabHLH146	GSBRNA2T00056575001	1356	452	50.43	6.73	chrC01	15175709	15177261	-
		BnabHLH090	GSBRNA2T00037255001	1332	444	49.468	5.65	chrC04	48307309	48308992	-
		BnabHLH285	GSBRNA2T00106294001	1332	444	48.372	5.18	chrC05	26586765	26588788	+
		BnabHLH076	GSBRNA2T00031364001	1464	488	54.725	5.88	chrC07	36768783	36772577	+
		BnabHLH351	GSBRNA2T00128670001	363	121	13.828	9.58	chrC07	26220135	26220497	+
	IVd	BnabHLH139	GSBRNA2T00054639001	1593	531	60.327	9.22	chrC09_random	3465820	3468748	+
		BnabHLH276	GSBRNA2T00103166001	717	239	27	5.6	chrC06	32566798	32569036	-
		BnabHLH439	GSBRNA2T00158101001	741	247	28.438	9.06	chrC07	23386457	23390691	-
		BnabHLH253	GSBRNA2T00097518001	738	246	28.379	5.95	chrCnn_random	18443234	18446032	-
		BnabHLH136	GSBRNA2T00053092001	1593	531	59.467	8.86	chrC02	7384079	7387136	+
	Ib	BnabHLH301	GSBRNA2T00115782001	774	258	28.82	8.63	chrC09	7553674	7557177	+
		BnabHLH368	GSBRNA2T00134310001	1170	390	44.957	9.5	chrC03	722729	725344	-
		BnabHLH227	GSBRNA2T00087293001	771	257	29.034	5.64	chrC04	25666643	25667801	+
		BnabHLH228	GSBRNA2T00087295001	768	256	28.848	5.49	chrC04	25663489	25664668	+
		BnabHLH436	GSBRNA2T00155885001	711	237	27.206	8.8	chrC08	28723505	28724655	-
		BnabHLH214	GSBRNA2T00084613001	717	239	26.628	5.64	chrC04	46549797	46550799	-
		BnabHLH059	GSBRNA2T00024289001	423	141	15.448	6.57	chrC04	1305755	1306470	-
		BnabHLH393	GSBRNA2T00142644001	741	247	28.137	9.11	chrC07	12540529	12541413	+
		BnabHLH435	GSBRNA2T00155884001	756	252	28.996	8.94	chrC08	28734783	28736294	-
		BnabHLH229	GSBRNA2T00087296001	666	222	25.059	6.22	chrC04	25661199	25662036	+
		BnabHLH230	GSBRNA2T00087298001	888	296	33.491	9.2	chrC04	25651888	25658993	+
		BnabHLH176	GSBRNA2T00069228001	756	252	28.524	6.46	chrCnn_random	57319160	57320277	+
		BnabHLH240	GSBRNA2T00091489001	756	252	28.539	6.01	chrCnn_random	64547912	64549033	+
	Vb	BnabHLH386	GSBRNA2T00139167001	1008	336	38.349	6.1	chrC07	29412128	29413807	+
		BnabHLH304	GSBRNA2T00117995001	1065	355	39.58	5.84	chrC06	27280883	27282558	-
		BnabHLH143	GSBRNA2T00054888001	1065	355	38.954	5.75	chrC06	30501062	30502923	+
		BnabHLH287	GSBRNA2T00108409001	1002	334	38.202	6.11	chrC02	38408683	38410420	+
		BnabHLH054	GSBRNA2T00022391001	765	255	28.064	7.73	chrC04_random	4368993	4370651	+
		BnabHLH060	GSBRNA2T00024307001	714	238	26.424	8.65	chrC04	1239201	1240531	+
		BnabHLH048	GSBRNA2T00019074001	732	244	27.125	8.25	chrC03	12824402	12825764	+
	Ia	BnabHLH023	GSBRNA2T00009414001	1062	354	38.933	5.05	chrC09	32093286	32096576	-
		BnabHLH175	GSBRNA2T00066520001	1062	354	38.823	5.06	chrC03	7497671	7499717	+
		BnabHLH272	GSBRNA2T00102285001	1059	353	38.861	5.61	chrC02	9935193	9936594	+
		BnabHLH348	GSBRNA2T00128648001	975	325	36.162	6.19	chrC07	26065880	26067731	+
		BnabHLH395	GSBRNA2T00142760001	1170	390	44.546	5.68	chrC07	11719170	11720886	-
		BnabHLH440	GSBRNA2T00158357001	1227	409	45.856	5.44	chrC03	28505447	28507537	-
		BnabHLH105	GSBRNA2T00042382001	1116	372	42.07	8.9	chrCnn_random	43304689	43305969	-
		BnabHLH169	GSBRNA2T00064294001	687	229	25.172	8.65	chrCnn_random	7987009	7989104	-
		BnabHLH425	GSBRNA2T00153148001	861	287	32.727	6.03	chrC08	8540030	8541969	-
		BnabHLH164	GSBRNA2T00061885001	849	283	32.689	6.51	chrC07	19405759	19407502	+
		BnabHLH277	GSBRNA2T00103287001	987	329	36.5	5.59	chrC06	33211802	33214525	+
		BnabHLH251	GSBRNA2T00096725001	975	325	36.709	5.42	chrC06	25977652	25979820	-
		BnabHLH307	GSBRNA2T00119510001	906	302	34.614	5.96	chrC05	11505418	11507602	-
		BnabHLH378	GSBRNA2T00137238001	981	327	36.569	5.51	chrC02	17949756	17951970	+
		BnabHLH185	GSBRNA2T00073196001	939	313	35.954	8.79	chrC04	486552	488105	-
		BnabHLH326	GSBRNA2T00123495001	933	311	34.642	5.82	chrCnn_random	1678133	1684088	-
		BnabHLH092	GSBRNA2T00038196001	933	311	35.392	8.72	chrC04	48858590	48859969	-
		BnabHLH042	GSBRNA2T00017529001	1005	335	38.91	8.66	chrCnn_random	27958171	27959751	+
		BnabHLH041	GSBRNA2T00017525001	972	324	37.28	6.39	chrCnn_random	27943230	27944782	+
		BnabHLH338	GSBRNA2T00127051001	948	316	36.181	8.17	chrC08	31128565	31130035	+
		BnabHLH308	GSBRNA2T00120047001	615	205	23.175	8.93	chrC05	41534174	41535402	-
		BnabHLH300	GSBRNA2T00115696001	546	182	20.022	6.58	chrC09	16385692	16393471	+
		BnabHLH330	GSBRNA2T00125324001	624	208	23.373	9.3	chrC03	20966920	20967948	+
