# Supplementary material for: Comparative analysis of basic helix–loop–helix gene family among Brassica oleracea, Brassica rapa, and Brassica napus
Source: BMC Genomics. 2020 Feb 24;21:178. doi: 10.1186/s12864-020-6572-6 (PMC7041300; doi:10.1186/s12864-020-6572-6)
Supplement: Supplementary file 17 — Additional file 17: Table S4. Identified bHLH genes in B. rapa with 21 newly identified BrabHLH genes and their molecular characteristics. The genes with yellow background were newly identified BrabHLH genes in this study, while the others were identified in a previous study (Song et al., 2014). [file 12864_2020_6572_MOESM17_ESM.xlsx]

## Sheet: Table S4
	Table S4 Identified bHLH genes in B. rapa with 21 newly identified BrabHLH genes and their molecular characteristics
	Subfamily	Gene Name	Gene ID	ORF length （bp）	Amino acid length （aa）	Molecular weight （kDa）	Isoelectric point（PI）	Chromosome	Location		strand
									start	end
	XII	BrabHLH116	Bra018461	969	323	35.594	6.03	A05	8315365	8317065	+
		BrabHLH127	Bra019962	1020	340	37.209	6.32	A06	3487455	3489174	-
		BrabHLH179	Bra031700	984	328	36.179	5,45	A09	35185100	35186523	+
		BrabHLH026	Bra004348	1431	477	51.53	5.31	A07	18156810	18158837	+
		BrabHLH216	Bra038336	1098	366	39.704	8.4	A02	11183331	11184945	+
		BrabHLH169	Bra029640	1335	445	48.507	6.29	A05	22856854	22858868	+
		BrabHLH210	Bra037478	1473	491	53.366	6.58	A06	21262527	21264882	+
		BrabHLH131	Bra020691	1338	446	48.84	7.73	A02	23731836	23734193	+
		BrabHLH139	Bra022753	894	298	32.599	8.41	A03	6825885	6827381	+
		BrabHLH066	Bra011540	987	329	36.811	5.59	A01	1767348	1768780	-
		BrabHLH196	Bra034636	846	282	31.903	7.12	A08	12361003	12362205	-
		BrabHLH205	Bra037059	861	287	32.108	5.56	A05	9653413	9654795	+
		BrabHLH093	Bra014972	990	330	36.157	5.6	A07	4678607	4680091	+
		BrabHLH161	Bra028335	999	333	36.642	6.91	A01	18431031	18432736	+
		BrabHLH126	Bra019935	807	269	29.306	5.75	A06	3618415	3619959	+
		BrabHLH198	Bra035888	3606	1202	132.383	5.45	A09	3076612	3087372	-
		BrabHLH220	Bra039618	1014	338	37.761	5.86	A07	1519367	1520799	+
		BrabHLH207	Bra037226	996	332	37.164	5.83	A09	4899056	4900473	+
		BrabHLH144	Bra024474	1008	336	37.568	7.03	A06	16008880	16010310	+
		BrabHLH112	Bra017765	807	269	30.155	8.92	A03	30317233	30318530	+
		BrabHLH055	Bra010558	903	301	34.561	6.22	A08	15167613	15168880	+
		BrabHLH034	Bra004679	909	303	33.715	6.02	A05	1343872	1346425	+
		BrabHLH044	Bra007358	1077	359	38.915	5.96	A09	28793729	28796783	-
		BrabHLH019	Bra003300	969	323	35.523	6.57	A07	12475893	12478834	-
		BrabHLH083	Bra014603	1041	347	38.183	5.97	A04	1699481	1702560	+
		BrabHLH060	Bra010993	675	225	25.51	5.58	A08	17483598	17485122	+
		BrabHLH153	Bra025910	747	249	28.049	8.32	A06	7061449	7062862	+
		BrabHLH049	Bra008113	789	263	29.356	7.14	A02	13201607	13202896	+
		BrabHLH097	Bra015960	789	263	29.391	7.19	A07	20047895	20049206	+
	XI	BrabHLH007	Bra000872	930	310	32.774	6.07	A03	13626100	13628023	+
		BrabHLH117	Bra018539	765	255	27.472	7.92	A05	9056055	9059407	+
		BrabHLH189	Bra033368	936	312	33.238	6.07	A10	4037866	4039789	+
		BrabHLH200	Bra036256	687	229	24.92	9.13	A09	133277	134997	+
		BrabHLH013	Bra002679	870	290	30.289	5.88	A10	8283986	8285204	-
		BrabHLH040	Bra006788	903	301	31.948	6.02	A03	5052775	5054030	+
		BrabHLH129	Bra020398	843	281	29.714	6.85	A02	6550513	6551891	+
		BrabHLH183	Bra032111	1047	349	36.812	56.3	A04	10833852	10836741	-
		BrabHLH064	Bra011237	651	217	22.825	9.42	A01	3138951	3140882	+
		BrabHLH047	Bra007863	1017	339	35.647	6.45	A09	31302599	31305238	+
	IX	BrabHLH035	Bra004748	921	307	33.21	7.08	A05	1632280	1635921	-
		BrabHLH003	Bra000291	612	204	22.524	7.1	A03	10363784	10365968	-
		BrabHLH094	Bra015456	1083	361	38.857	7.11	A10	1650715	1653442	-
		BrabHLH211	Bra037732	915	305	33.104	7.25	A04	17999073	18002226	-
		BrabHLH033	Bra004678	981	327	36.638	6.57	A05	1341330	1342795	+
		BrabHLH103	Bra016886	1047	349	39.019	7.73	A04	17749180	17751168	-
		BrabHLH119	Bra018896	1086	362	39.965	6.61	A06	1392102	1393655	+
		BrabHLH194	Bra034421	732	244	26.851	5.19	A05	13760315	13761823	-
		BrabHLH202	Bra036760	720	240	26.346	5.11	A08	7246178	7247792	+
		BrabHLH160	Bra028088	801	267	29.477	4.93	A09	18446094	18447778	+
	VIIIc	BrabHLH059	Bra010921	771	257	29.107	5.99	A08	17119235	17120309	-
		BrabHLH185	Bra032846	735	245	27.795	5.99	A09	12439496	12440523	-
		BrabHLH171	Bra030063	768	256	29.087	6.87	A07	6858686	6860014	-
		BrabHLH195	Bra034587	1041	347	38.109	5.18	A08	12669233	12670718	+
		BrabHLH065	Bra011476	1044	348	38.219	4.98	A01	2024726	2026313	+
		BrabHLH204	Bra036969	1053	351	38.658	5.08	A03	29213050	29214633	+
		BrabHLH221	Bra039819	1041	347	38.44	5.39	Scaffold000178	31808	33647	-
		BrabHLH122	Bra019708	924	308	33.335	6.84	A06	4867466	4868841	-
		BrabHLH165	Bra028895	534	178	20.096	6.05	A02	1532909	1533442	-
		BrabHLH024	Bra004169	807	269	29.349	6.36	A07	17185992	17187262	+
	VIIIa	BrabHLH036	Bra005389	867	289	33.355	4.75	A05	5160423	5161371	-
		BrabHLH135	Bra021933	873	291	33.208	4.9	A04	15262189	15263147	+
		BrabHLH140	Bra022993	873	291	33.392	5.07	A03	8138572	8139528	+
	VIIIb	BrabHLH176	Bra031275	999	333	36.579	6.33	A05	16424309	16425307	-
		BrabHLH010	Bra001826	975	325	36.223	6.02	A03	18687879	18688853	+
		BrabHLH008	Bra000979	558	186	20.988	5.62	A03	14239954	14240511	+
		BrabHLH164	Bra028620	645	215	24.214	5.83	A02	1333724	1334368	+
		BrabHLH203	Bra036801	696	232	25.317	9.61	A09	25703623	25704318	-
		BrabHLH071	Bra012128	660	220	24.483	9.55	A07	9866796	9867455	-
		BrabHLH170	Bra030002	693	231	25.653	9.51	A01	15630823	15631515	-
		BrabHLH199	Bra036071	642	214	23.935	9.41	A09	25076316	25076957	-
		BrabHLH206	Bra037128	618	206	23.288	9.36	A09	4345776	4346393	+
	VII(a+b)	BrabHLH004	Bra000436	1215	405	45.006	8.92	A03	11113514	11118191	-
		BrabHLH028	Bra004489	1203	401	44.841	8.71	A05	409883	411779	+
		BrabHLH020	Bra003483	924	308	34.313	5.29	A07	13425645	13427002	-
		BrabHLH184	Bra032610	825	275	31.359	9.18	A09	36822154	36832737	+
		BrabHLH188	Bra033315	705	235	26.797	5.69	A10	4309463	4311612	+
		BrabHLH006	Bra000560	1167	389	42.372	6.76	A03	11774974	11777119	+
		BrabHLH208	Bra037312	630	210	23.236	9.17	A09	1120835	1122148	-
		BrabHLH076	Bra012972	2013	671	76.245	9.38	A03	21250547	21257116	-
		BrabHLH062	Bra011062	1377	459	50.155	8.22	A01	4141208	4151786	-
		BrabHLH061	Bra011061	1554	518	57.589	8.45	A01	4159273	4162705	-
		BrabHLH068	Bra011740	1065	355	38.366	6.18	A01	808329	810040	+
		BrabHLH056	Bra010591	1026	342	36.834	6.67	A08	15367427	15369082	-
		BrabHLH072	Bra012133	645	215	23.412	9.37	A07	9842284	9843279	+
		BrabHLH128	Bra020017	1485	495	53.986	5.78	A06	3257004	3259154	+
		BrabHLH178	Bra031668	1479	493	53.435	6.38	A09	35319245	35321454	-
		BrabHLH002	Bra000283	1242	414	46.39	5.77	A03	10331425	10333236	+
		BrabHLH045	Bra007430	1281	427	47.73	8.28	A09	29167253	29168973	-
		BrabHLH212	Bra037742	1221	407	45.751	8.28	A04	17922196	17924163	+
		BrabHLH233	Bra007660	1269	423	47.006	5.51	A09	31817807	31820598	-
	Va	BrabHLH052	Bra009322	1632	544	59.37	8.24	A10	16161008	16163843	-
		BrabHLH038	Bra005969	1662	554	60.878	8.26	A03	1440055	1443569	-
		BrabHLH168	Bra029354	1683	561	62.985	9.29	A02	25667705	25680328	-
		BrabHLH027	Bra004355	1029	343	37.853	5.68	A07	18184182	18185827	+
		BrabHLH215	Bra038332	921	307	33.629	6.38	A02	11196403	11197945	+
	Vb	BrabHLH058	Bra010635	675	225	25.019	9.97	A08	15713086	15713914	+
		BrabHLH106	Bra017024	762	254	28.119	7.59	A04	17059796	17061215	+
		BrabHLH001	Bra000177	702	234	25.843	8.24	A03	9725904	9727037	+
		BrabHLH031	Bra004599	753	251	27.836	7.68	A05	977562	978891	+
		BrabHLH105	Bra016951	765	255	28.054	7.73	A04	17422413	17423788	+
		BrabHLH089	Bra014672	699	233	26.384	8.26	A04	2126628	2128068	+
		BrabHLH023	Bra004015	1062	354	39.209	5.87	A07	16318904	16320488	-
		BrabHLH025	Bra004338	1065	355	38.995	5.75	A07	18097000	18098581	+
		BrabHLH150	Bra025158	672	224	25.311	6.02	A06	23106350	23107322	-
		BrabHLH154	Bra026510	1008	336	38.417	5.88	A02	19756821	19758241	-
	XV	BrabHLH051	Bra008716	285	95	10.605	9.09	A10	13527413	13528486	+
		BrabHLH141	Bra023508	282	94	10.541	9.09	A02	3695952	3696898	-
		BrabHLH039	Bra006286	285	95	10.629	9.09	A03	2874044	2875101	-
		BrabHLH113	Bra018117	282	94	10.476	9.09	A06	10353136	10353913	-
		BrabHLH021	Bra003797	282	94	10.577	7.96	A07	15125952	15126319	+
		BrabHLH050	Bra008154	282	94	10.562	7.98	A02	13456821	13457190	-
		BrabHLH096	Bra015906	273	91	10.28	9.17	A07	20280583	20280964	-
		BrabHLH145	Bra024672	288	96	10.834	7.98	A09	23658171	23659332	+
		BrabHLH074	Bra012435	285	95	10.767	7.95	A07	7635741	7636582	+
		BrabHLH100	Bra016299	285	95	10.733	7.95	A08	17777872	17778794	+
		BrabHLH243	Bra025358	279	93	10.716	9.03	A06	20945584	20946135	+
		BrabHLH248	Bra033063	279	93	10.656	7.83	A02	22504533	22505067	-
		BrabHLH245	Bra028443	279	93	10.524	7.92	A07	14039165	14040101	+
	X	BrabHLH177	Bra031413	1137	379	41.491	6.13	A01	17655410	17657183	-
		BrabHLH232	Bra005644	390	130	14.593	6.73	A05	6711912	6712650	+
		BrabHLH237	Bra013520	876	292	33.047	4.67	A01	6108649	6110265	+
		BrabHLH238	Bra015450	447	149	16.215	6.83	A10	1216923	1217712	-
		BrabHLH241	Bra022428	807	269	28.589	5.39	A05	18476378	18478025	+
		BrabHLH242	Bra023939	1308	436	47.205	6.11	A01	20354193	20356830	+
		BrabHLH244	Bra027080	1089	363	39.639	6.3	A09	8712891	8714983	+
		BrabHLH246	Bra029562	861	287	32.151	4.69	A09	18346623	18347985	-
		BrabHLH251	Bra038211	795	265	28.218	6.07	A01	20761573	20763178	+
	Orphan	BrabHLH191	Bra033950	672	224	25.537	6.59	A02	10668887	10669854	-
	IIIb	BrabHLH102	Bra016749	1302	434	48.006	5.97	A08	19805372	19807193	-
		BrabHLH151	Bra025226	1494	498	53.034	5.11	A06	22684143	22685894	+
		BrabHLH124	Bra019794	1278	426	47.387	5.63	A06	4377762	4380728	-
		BrabHLH186	Bra032947	1329	443	47.249	5.42	A02	22361560	22363155	+
		BrabHLH192	Bra034246	1257	419	45.693	6.11	A01	26759775	26761335	+
		BrabHLH143	Bra024404	1080	360	40.396	4.92	A06	15558740	15560594	+
		BrabHLH181	Bra031852	1077	359	40.229	4.79	A02	27479544	27482014	+
		BrabHLH077	Bra013041	1707	569	64.492	5.12	A03	20834199	20836505	+
		BrabHLH012	Bra002004	1704	568	64.284	5	A10	12305861	12308143	-
		BrabHLH235	Bra009022	912	304	34.082	4.89	A10	13699096	13700562	-
	III(a+c)	BrabHLH142	Bra024115	735	245	28.096	5.1	A03	27517797	27519297	+
		BrabHLH063	Bra011152	747	249	28.39	5.39	A01	3650570	3651846	-
		BrabHLH041	Bra006831	741	247	27.881	4.71	A03	5242680	5245099	-
		BrabHLH014	Bra002756	741	247	27.891	4.65	A10	7836872	7839638	+
		BrabHLH130	Bra020462	741	247	28.05	4.64	A02	6910949	6913368	-
		BrabHLH081	Bra013519	876	292	32.825	5.87	A01	6094003	6096071	+
		BrabHLH193	Bra034392	951	317	35.294	4.81	A04	12302557	12304022	+
		BrabHLH005	Bra000495	927	309	34.125	5.06	A03	11408192	11409495	-
		BrabHLH070	Bra011972	951	317	35.255	4.91	A07	10846882	10848703	+
		BrabHLH125	Bra019914	1254	418	48.278	5.73	A06	3727138	3729222	+
		BrabHLH180	Bra031723	1161	387	44.288	5.37	A09	35049759	35051413	-
	IIIf	BrabHLH157	Bra027653	1791	597	66.284	5.47	A09	7107120	7110218	-
		BrabHLH158	Bra027796	1821	607	67.769	5.14	A09	6105439	6109125	+
		BrabHLH152	Bra025508	1890	630	69.73	6.1	A04	8267810	8272112	+
		BrabHLH231	Bra000970	1965	655	74.412	8.4	A03	14198724	14202754	+
		BrabHLH250	Bra037343	2136	712	81.164	6.36	A09	178106	182373	-
		BrabHLH213	Bra037887	1494	498	57.533	5.54	A09	11296437	11299989	+
	III(d+e)	BrabHLH146	Bra024992	816	272	30.505	6.04	A06	24565639	24566454	-
		BrabHLH147	Bra024993	1134	378	42.768	6.64	A06	24573412	24574545	-
		BrabHLH030	Bra004532	1461	487	54.27	5.44	A05	676971	678431	+
		BrabHLH219	Bra039279	1380	460	51.301	5.28	A04	18774206	18775585	-
		BrabHLH217	Bra038458	1356	452	50.269	6.69	A01	11098403	11099758	-
		BrabHLH075	Bra012720	1371	457	51.153	6.31	A03	22567864	22569234	+
		BrabHLH187	Bra033273	1755	585	64.182	6.06	A10	4557573	4559327	+
		BrabHLH107	Bra017520	1497	499	55.209	5.75	A09	16030967	16032463	-
		BrabHLH108	Bra017523	1524	508	56.093	5.85	A09	16079978	16081501	-
		BrabHLH053	Bra010178	1803	601	65.289	5.25	A06	20508509	20510311	-
		BrabHLH079	Bra013263	816	272	30.464	8.28	A01	4601488	4602386	-
		BrabHLH109	Bra017527	681	227	25.462	9.04	A09	16105104	16105784	-
		BrabHLH148	Bra024998	1743	581	63.512	5.15	A06	24607977	24609719	-
	IVb	BrabHLH067	Bra011658	255	85	9.799	5.06	A01	1228939	1229270	-
		BrabHLH111	Bra017745	738	246	27.4	6.15	A03	30173753	30174849	+
		BrabHLH214	Bra038236	1950	650	71.056	5.78	A01	21400236	21403988	-
	IVc	BrabHLH090	Bra014923	873	291	32.408	4.87	A07	5228480	5229833	+
		BrabHLH230	Bra041033	1152	384	32.131	4.71	Scaffold000400	4282	5590	-
		BrabHLH175	Bra030459	678	226	25.345	6.35	A05	11496367	11497538	-
		BrabHLH166	Bra029011	717	239	26.213	8.71	A03	5861490	5862752	-
		BrabHLH015	Bra002964	702	234	25.516	8.78	A10	6413194	6414696	+
		BrabHLH138	Bra022738	708	236	25.67	8.78	A02	7688036	7689726	-
	IVa	BrabHLH172	Bra030207	981	327	36.173	6.48	A04	10017034	10018548	+
		BrabHLH224	Bra039927	951	317	35.107	6.56	A09	31800045	31801637	-
		BrabHLH173	Bra030208	915	305	34.44	6.42	A04	9983015	9984343	+
		BrabHLH223	Bra039926	873	291	33.209	5.81	A09	31821805	31823176	-
		BrabHLH078	Bra013128	804	268	29.664	9.32	A03	20306398	20308013	+
		BrabHLH069	Bra011790	1011	337	38.168	7.69	A01	497111	498420	+
		BrabHLH057	Bra010617	1005	335	38.014	6.61	A08	15606304	15607563	-
		BrabHLH174	Bra030210	969	323	36.213	6.61	A04	9956639	9959591	+
		BrabHLH222	Bra039924	942	314	34.976	8.44	A09	31838427	31839968	-
	IVd	BrabHLH197	Bra035639	1245	415	46.327	9.37	A02	7059364	7062048	+
	Ib(1)	BrabHLH190	Bra033690	660	220	24.96	9.65	A06	25603082	25604295	+
		BrabHLH156	Bra027501	738	246	28.483	5.76	A09	13799189	13802608	+
		BrabHLH227	Bra040671	942	314	34.888	6.4	A05	13181298	13183191	+
		BrabHLH118	Bra018796	903	301	33.407	6.6	A06	1911838	1913870	+
		BrabHLH099	Bra016156	720	240	27.321	6.22	A07	19151614	19152442	-
		BrabHLH234	Bra007968	717	239	26.654	6.07	A02	11171832	11172735	-
	Ib(2)	BrabHLH092	Bra014971	741	247	27.963	8.7	A07	4690575	4691458	+
		BrabHLH091	Bra014970	747	249	28.446	7.63	A07	4700829	4701749	+
		BrabHLH043	Bra007290	750	250	28.518	8.54	A09	28407690	28408586	-
		BrabHLH229	Bra041013	462	154	28.927	8.89	Scaffold000378	15260	16736	+
		BrabHLH042	Bra007289	750	250	28.261	8.24	A09	28397613	28398482	-
		BrabHLH018	Bra003261	555	185	21.011	8.97	A07	12250063	12250768	-
		BrabHLH017	Bra003260	750	250	28.149	8.25	A07	12243834	12244687	-
		BrabHLH104	Bra016946	717	239	26.562	6.44	A04	17462065	17462881	-
		BrabHLH032	Bra004609	732	244	27.341	5.89	A05	1038388	1039447	-
		BrabHLH088	Bra014659	771	257	29.034	5.64	A04	2081153	2082311	+
		BrabHLH086	Bra014657	756	252	28.491	5.93	A04	2069358	2070302	+
		BrabHLH087	Bra014658	747	249	27.856	5.99	A04	2078598	2079433	+
		BrabHLH085	Bra014654	756	252	27.726	9.06	A04	2039780	2040622	+
		BrabHLH037	Bra005795	2400	800	89.838	6.51	A03	659149	672379	-
		BrabHLH084	Bra014653	675	225	25.291	7.02	A04	2035432	2036937	+
		BrabHLH218	Bra038792	543	181	20.04	7.02	A03	24023312	24024457	+
		BrabHLH080	Bra013486	570	190	21.431	7.82	A01	5936243	5937276	+
		BrabHLH121	Bra019167	555	185	21.082	7.06	A03	25899310	25900969	+
		BrabHLH136	Bra022562	567	189	21.91	6.84	A02	8922339	8923684	-
		BrabHLH155	Bra026967	1194	398	43.601	6.28	A09	34523362	34526698	-
		BrabHLH123	Bra019773	741	247	28.18	8.7	A06	4479144	4480073	-
		BrabHLH201	Bra036640	726	242	27.133	8.98	A09	5921880	5926619	+
		BrabHLH054	Bra010467	663	221	24.511	7.73	A08	14680977	14681845	-
		BrabHLH120	Bra019166	624	208	22.942	7.84	A03	25909668	25910433	+
		BrabHLH082	Bra013889	654	218	24.186	8.32	A01	8259274	8260143	+
	Ia	BrabHLH182	Bra031865	657	219	25.336	9.2	A02	27404177	27405744	-
		BrabHLH167	Bra029088	1011	337	36.877	5.72	A03	6297195	6298516	+
		BrabHLH137	Bra022638	1053	351	38.562	5.4	A02	8359387	8365934	+
		BrabHLH016	Bra003073	1302	434	47.697	5.43	A10	5427608	5430480	-
		BrabHLH009	Bra001183	624	208	23.373	9.3	A03	15186870	15188014	+
		BrabHLH225	Bra040234	606	202	22.835	9.16	A01	28253559	28254847	-
		BrabHLH132	Bra020775	606	202	22.794	8.93	A02	23178508	23179650	+
		BrabHLH046	Bra007644	840	280	32.09	9.23	A09	30252106	30253086	+
		BrabHLH149	Bra025007	825	275	30.687	8.88	A06	24653477	24654507	-
		BrabHLH110	Bra017533	870	290	32.212	9.37	A09	16145442	16147151	-
		BrabHLH209	Bra037414	936	312	34.836	6.06	A09	633551	634955	-
		BrabHLH029	Bra004505	816	272	31.205	9.12	A05	478094	479046	-
		BrabHLH226	Bra040483	957	319	36.731	8.23	A04	18905858	18907179	+
		BrabHLH163	Bra028357	1203	401	45.284	5.08	A01	18242663	18244560	-
		BrabHLH011	Bra001929	1218	406	45.515	5.31	A03	19410288	19412172	-
		BrabHLH162	Bra028351	1083	361	40.952	8.13	A01	18315641	18316805	+
		BrabHLH159	Bra027958	879	293	32.996	6.5	A09	10117299	10119140	-
		BrabHLH098	Bra016080	978	326	36.461	5.95	A07	19531368	19534946	+
		BrabHLH022	Bra003886	975	325	36.634	5.61	A07	15554039	15556209	-
		BrabHLH048	Bra008017	981	327	36.658	5.49	A02	12569528	12571679	+
		BrabHLH228	Bra040856	654	218	24.843	9.27	Scaffold000282	25878	27752	+
		BrabHLH101	Bra016377	909	303	34.436	5.61	A08	18139481	18141349	+
		BrabHLH073	Bra012329	912	304	34.705	5.92	A07	8464046	8466775	+
	II	BrabHLH115	Bra018270	1365	455	50.928	4.92	A05	7032790	7034326	+
		BrabHLH134	Bra021711	1326	442	49.652	5.42	A04	14026788	14028944	+
		BrabHLH095	Bra015480	1284	428	47.839	5.5	A10	1526336	1527784	+
		BrabHLH114	Bra018269	1044	348	39.16	6.53	A05	7027915	7029167	+
		BrabHLH133	Bra021710	1338	446	50.403	4.71	A04	14022478	14023987	+
	XIII	BrabHLH236	Bra012028	1800	600	65.962	6.02	A07	12755940	12758715	+
		BrabHLH239	Bra018273	1830	610	67.645	5.74	A05	7080227	7083703	+
		BrabHLH240	Bra021715	2316	772	84.759	5.87	A04	14165409	14178065	+
		BrabHLH249	Bra034338	1863	621	68.676	5.62	A04	12368599	12371626	+
	XIV	BrabHLH247	Bra030184	684	228	24.802	4.61	A07	8094874	8095557	-
	Note: The genes with yellow background were newly identified BrabHLH genes in this study, the others were identified in a previous study (Xiao-Ming Song et al., 2014).
