# Supplementary material for: Comparative analysis of basic helix–loop–helix gene family among Brassica oleracea, Brassica rapa, and Brassica napus
Source: BMC Genomics. 2020 Feb 24;21:178. doi: 10.1186/s12864-020-6572-6 (PMC7041300; doi:10.1186/s12864-020-6572-6)
Supplement: Supplementary file 18 — Additional file 18: Table S5. Nonsynonymous and synonymous substitution rates of orthologous bHLH genes between B. oleracea and A. thaliana [file 12864_2020_6572_MOESM18_ESM.xlsx]

## Sheet: Table S5
	Table S5 Nonsynonymous and synonymous substitution rate of orthologous bHLH genes between B. oleracea and A. thaliana.
	A. thaliana		Orthologous Gene in B. Oleracea
	Gene ID	Gene Name	Gene ID	Gene Name	Ka (Synonymous substitution rate)	Ks (Nonsynonymous substitution rate)	Ka/Ks	P-value (Fisher)
	At4g00050	AtbHLH016	Bol000748	BolbHLH001	0.108943	0.41443	0.262874	4.85504e-14
	At5g50915	AtbHLH137	Bol001610	BolbHLH002	0.137787	0.304366	0.452703	9.43836e-05
	At3g20640	AtbHLH123	Bol001851	BolbHLH003	0.0642604	0.302666	0.212315	3.14036e-18
	At1g27740	AtbHLH054	Bol002088	BolbHLH004	0.0595027	0.281004	0.211751	1.00835e-09
	At3g06120	AtbHLH045	Bol002466	BolbHLH005	0.0348044	0.437294	0.0795902	1.03343e-19
	At2g42280	AtbHLH130	Bol002674	BolbHLH006	0.0611611	0.534833	0.114355	3.74022e-29
	At4g25400	AtbHLH118	Bol002788	BolbHLH007	0.602971	1.64267	0.367068	0.000540225
	At4g25410	AtbHLH126	Bol002788	BolbHLH007	0.139691	0.237738	0.587585	0.0209022
	At3g06120	AtbHLH045	Bol002850	BolbHLH008	0.0433967	0.53031	0.0818328	4.42579e-22
	At1g72210	AtbHLH096	Bol003588	BolbHLH010	0.0795361	0.327967	0.242513	1.65352e-12
	At3g56970	AtbHLH038	Bol004193	BolbHLH013	0.189206	0.385775	0.490457	0.000252172
	At3g56980	AtbHLH039	Bol004193	BolbHLH013	0.178333	0.31188	0.571799	0.00368303
	At3g56970	AtbHLH038	Bol004194	BolbHLH014	0.189868	0.420874	0.451128	4.43506e-05
	At3g56980	AtbHLH039	Bol004194	BolbHLH014	0.171796	0.306924	0.559735	0.00412332
	At5g65640	AtbHLH093	Bol004364	BolbHLH015	0.0609552	0.465273	0.13101	3.02938e-26
	At2g31210	AtbHLH091	Bol004514	BolbHLH017	0.093653	0.358398	0.26131	1.61467e-14
	At2g31215	AtbHLH138	Bol004515	BolbHLH017	0.612493	0.369051	1.65964	0.0252427
	At2g31220	AtbHLH010	Bol004515	BolbHLH018	0.106532	0.380462	0.280007	1.3032e-14
	At1g68240	AtbHLH109	Bol004570	BolbHLH020	0.211443	0.38329	0.551653	0.0142084
	At2g16910	AtbHLH021	Bol004758	BolbHLH021	0.0508404	0.396338	0.128275	7.67056e-34
	At2g42300	AtbHLH048	Bol004842	BolbHLH022	0.159173	0.518473	0.307004	5.77224e-11
	At2g42280	AtbHLH130	Bol004843	BolbHLH023	0.0793527	0.340333	0.233162	2.89515e-13
	At2g46810	AtbHLH070	Bol004900	BolbHLH025	0.136427	0.458419	0.297603	2.43934e-11
	At2g46510	AtbHLH017	Bol004925	BolbHLH026	0.117497	0.579243	0.202846	4.52207e-29
	At3g59060	AtbHLH065	Bol004968	BolbHLH027	0.0947913	0.490023	0.193443	1.31774e-16
	At2g41130	AtbHLH106	Bol005148	BolbHLH028	0.0360006	0.502671	0.0716187	3.78982e-27
	At2g41240	AtbHLH100	Bol005153	BolbHLH029	0.12208	0.330556	0.369319	7.26219e-06
	At1g29950	AtbHLH144	Bol005247	BolbHLH030	0.108011	0.367861	0.293619	7.14994e-08
	At4g02590	AtbHLH059	Bol006072	BolbHLH032	0.0308749	0.635535	0.0485809	3.39191e-42
	At1g09530	AtbHLH008	Bol006593	BolbHLH034	0.0733734	0.42525	0.172542	8.46316e-28
	At2g41130	AtbHLH106	Bol006903	BolbHLH035	0.034278	0.425446	0.0805696	6.0051e-23
	At2g41240	AtbHLH100	Bol006914	BolbHLH036	0.129123	0.269069	0.479887	0.00196161
	At3g24140	AtbHLH097	Bol007436	BolbHLH038	0.0705136	0.36072	0.19548	1.34327e-16
	At2g18300	AtbHLH064	Bol007467	BolbHLH039	0.160971	0.0834358	1.92927	0.00499048
	At3g50330	AtbHLH037	Bol008002	BolbHLH044	0.066452	0.424661	0.156483	1.90154e-14
	At5g65320	AtbHLH099	Bol008047	BolbHLH045	0.160674	0.355546	0.451909	2.97867e-05
	At5g65640	AtbHLH093	Bol008063	BolbHLH046	0.068776	0.401511	0.171293	7.856e-21
	At5g67060	AtbHLH088	Bol008094	BolbHLH047	0.147567	0.105186	1.40292	0.229103
	At2g31220	AtbHLH010	Bol008262	BolbHLH049	0.51184	0.628723	0.814095	0.259743
	At2g31210	AtbHLH091	Bol008262	BolbHLH049	0.119093	0.303023	0.393016	1.40175e-07
	At2g31215	AtbHLH138	Bol008262	BolbHLH049	0.46547	2.41007	0.193135	1.90036e-05
	At2g31220	AtbHLH010	Bol008264	BolbHLH050	0.109619	0.46642	0.235021	8.24978e-19
	At2g31210	AtbHLH091	Bol008264	BolbHLH050	0.459742	1.11543	0.412164	2.09674e-08
	At2g31215	AtbHLH138	Bol008264	BolbHLH050	0.481299	0.672386	0.715808	0.15052
	At1g27740	AtbHLH054	Bol008450	BolbHLH053	0.0581192	0.199623	0.291144	2.17583e-06
	At5g46760	AtbHLH005	Bol008483	BolbHLH054	0.077238	0.600894	0.128538	6.51755e-49
	At5g46830	AtbHLH028	Bol008489	BolbHLH055	0.366115	0.178489	2.0512	1.98159e-05
	At1g29950	AtbHLH144	Bol008546	BolbHLH057	0.0839271	0.53825	0.155926	2.36153e-16
	At1g35460	AtbHLH080	Bol009457	BolbHLH059	0.0691468	0.430855	0.160487	3.62922e-16
	At4g14410	AtbHLH104	Bol009938	BolbHLH060	0.0905445	0.401637	0.225439	1.57532e-11
	At4g00050	AtbHLH016	Bol010742	BolbHLH061	0.114057	0.398166	0.286457	3.47719e-13
	At4g00120	AtbHLH040	Bol010744	BolbHLH062	0.109652	0.435174	0.251973	6.40666e-08
	At3g62090	AtbHLH132	Bol010854	BolbHLH064	0.149993	0.317427	0.472527	0.00013811
	At3g56970	AtbHLH038	Bol011092	BolbHLH066	0.174413	0.452138	0.385752	8.27859e-07
	At3g56980	AtbHLH039	Bol011092	BolbHLH066	0.142813	0.325966	0.438122	4.78938e-05
	At3g56970	AtbHLH038	Bol011093	BolbHLH067	0.173524	0.482958	0.359294	8.82473e-08
	At3g56980	AtbHLH039	Bol011093	BolbHLH067	0.141198	0.33116	0.426374	2.64957e-05
	At4g01460	AtbHLH057	Bol011442	BolbHLH068	0.100263	0.358733	0.279493	1.34624e-11
	At4g21330	AtbHLH022	Bol011948	BolbHLH070	0.109377	0.350314	0.312227	2.90337e-06
	At5g58010	AtbHLH082	Bol012173	BolbHLH071	0.0746309	0.543454	0.137327	1.80516e-20
	At2g18300	AtbHLH064	Bol012482	BolbHLH073	0.14728	0.0675498	2.18031	0.00243882
	At1g66470	AtbHLH083	Bol012523	BolbHLH074	0.06365	0.287014	0.221766	2.70059e-11
	At1g22490	AtbHLH094	Bol012620	BolbHLH075	0.0923021	0.385052	0.239713	5.41267e-13
	At2g28160	AtbHLH029	Bol013410	BolbHLH078	0.0654785	0.513046	0.127627	2.29254e-25
	At4g34530	AtbHLH063	Bol013674	BolbHLH080	0.155491	0.389902	0.398795	9.62837e-07
	At1g61660	AtbHLH112	Bol013766	BolbHLH081	0.0870598	0.29261	0.297529	2.61259e-11
	At2g31730	AtbHLH154	Bol014130	BolbHLH082	0.0764898	0.357248	0.214108	1.87339e-07
	At1g32640	AtbHLH006	Bol014189	BolbHLH083	0.097268	0.681559	0.142714	2.52619e-49
	At5g57150	AtbHLH035	Bol014242	BolbHLH084	0.129774	0.234693	0.552953	0.0114483
	At5g56960	AtbHLH041	Bol014260	BolbHLH085	0.122736	0.325353	0.377239	1.7154e-09
	At4g33880	AtbHLH085	Bol014294	BolbHLH086	0.102839	0.377697	0.272278	1.14079e-12
	At5g41315	AtbHLH001	Bol014556	BolbHLH087	0.0728466	0.423498	0.172012	3.84416e-37
	At5g04150	AtbHLH101	Bol015349	BolbHLH089	0.134223	0.314657	0.42657	2.96954e-05
	At5g58010	AtbHLH082	Bol015571	BolbHLH090	0.0690601	0.42212	0.163603	5.47308e-15
	At1g35460	AtbHLH080	Bol015710	BolbHLH091	0.0702645	0.542997	0.129401	2.41473e-20
	At5g64340	AtbHLH142	Bol015855	BolbHLH092	0.0961633	0.210769	0.45625	0.000468695
	At1g27660	AtbHLH110	Bol015965	BolbHLH093	0.0553558	0.248135	0.223088	2.44711e-14
	At4g36540	AtbHLH058	Bol016340	BolbHLH095	0.0893833	0.240182	0.372149	7.47795e-06
	At4g02590	AtbHLH059	Bol016521	BolbHLH096	0.0445779	0.455316	0.0979054	1.06642e-25
	At1g68810	AtbHLH030	Bol017324	BolbHLH099	0.0586869	0.420529	0.139555	3.27661e-24
	At4g30980	AtbHLH069	Bol018039	BolbHLH100	0.175295	0.0770107	2.27624	0.00115138
	At3g19500	AtbHLH113	Bol018105	BolbHLH101	0.119618	0.365248	0.327499	4.82476e-08
	At5g54680	AtbHLH105	Bol018249	BolbHLH102	0.0227783	0.32689	0.069682	1.24154e-18
	At1g02340	AtbHLH026	Bol018435	BolbHLH103	0.166643	0.461372	0.36119	1.12855e-07
	At4g36060	AtbHLH011	Bol018679	BolbHLH105	0.158591	0.505518	0.313719	2.36675e-08
	At3g20640	AtbHLH123	Bol018836	BolbHLH106	0.0650536	0.293086	0.221961	1.96088e-16
	At5g67060	AtbHLH088	Bol019239	BolbHLH109	0.157806	0.139576	1.13061	0.685125
	At2g14760	AtbHLH084	Bol019337	BolbHLH110	0.123951	0.445417	0.27828	1.93241e-11
	At4g29100	AtbHLH068	Bol019601	BolbHLH112	0.051611	0.275487	0.187345	1.32904e-16
	At4g28790	AtbHLH023	Bol019629	BolbHLH113	0.417045	0.536261	0.77769	0.0836
	At4g28800	AtbHLH056	Bol019629	BolbHLH113	0.237436	0.446527	0.531739	1.0213e-05
	At4g28815	AtbHLH127	Bol019629	BolbHLH113	0.480575	0.864272	0.556046	0.0004734
	At4g28790	AtbHLH023	Bol019630	BolbHLH114	0.382958	0.573808	0.667398	0.0037679
	At4g16430	AtbHLH003	Bol020237	BolbHLH116	0.0573969	0.774244	0.0741329	7.3619e-58
	At2g40200	AtbHLH051	Bol020475	BolbHLH117	0.0953342	0.528995	0.180218	1.86223e-15
	At5g64340	AtbHLH142	Bol020777	BolbHLH119	0.104687	0.275622	0.379819	3.20827e-05
	At1g32640	AtbHLH006	Bol020888	BolbHLH121	0.0515209	0.815257	0.0631959	9.3824e-82
	At4g29930	AtbHLH027	Bol020955	BolbHLH122	0.149846	0.362842	0.412979	8.13332e-06
	At4g29100	AtbHLH068	Bol021100	BolbHLH123	0.0494965	0.284786	0.173802	1.29225e-17
	At2g43010	AtbHLH009	Bol021577	BolbHLH125	0.129901	0.326828	0.397459	2.10883e-08
	At2g43140	AtbHLH129	Bol021588	BolbHLH126	0.149205	0.542292	0.275137	3.46867e-18
	At2g46510	AtbHLH017	Bol021784	BolbHLH127	0.149205	0.542292	0.275137	3.46867e-18
	At1g63650	AtbHLH002	Bol022614	BolbHLH130	0.0655745	0.395402	0.165843	1.59164e-34
	At1g22490	AtbHLH094	Bol023568	BolbHLH132	0.103382	0.433291	0.238597	5.54849e-13
	At1g69010	AtbHLH102	Bol023968	BolbHLH133	0.0932673	0.429911	0.216946	8.66431e-15
	At1g68810	AtbHLH030	Bol023989	BolbHLH135	0.0483063	0.401705	0.120253	5.02951e-26
	At3g47640	AtbHLH047	Bol024100	BolbHLH136	0.0790915	0.389106	0.203265	6.28851e-12
	At4g20970	AtbHLH162	Bol024322	BolbHLH137	0.126906	0.350572	0.361997	5.3229e-05
	At5g09750	AtbHLH043	Bol024622	BolbHLH138	0.0394653	0.395971	0.0996671	7.49396e-11
	At1g25330	AtbHLH075	Bol024986	BolbHLH139	0.087371	0.223921	0.390187	0.000389241
	At2g40200	AtbHLH051	Bol025394	BolbHLH140	0.0834582	0.475289	0.175594	5.79827e-16
	At5g58010	AtbHLH082	Bol026002	BolbHLH141	0.200425	0.459819	0.435879	9.12644e-07
	At5g57150	AtbHLH035	Bol026045	BolbHLH142	0.137475	0.438081	0.313813	1.24571e-08
	At1g74500	AtbHLH135	Bol026163	BolbHLH143	0.069005	0.13212	0.522291	0.152984
	At1g73830	AtbHLH050	Bol026228	BolbHLH144	0.0705745	0.337518	0.209098	9.43302e-12
	At2g28160	AtbHLH029	Bol026385	BolbHLH145	0.0648761	0.455059	0.142566	1.8491e-23
	At2g27230	AtbHLH156	Bol026445	BolbHLH146	0.0613093	0.399773	0.15336	2.28227e-35
	At3g21330	AtbHLH087	Bol026617	BolbHLH147	0.0622689	0.379384	0.164132	5.12943e-19
	At3g20640	AtbHLH123	Bol026645	BolbHLH148	0.0773356	0.329734	0.23454	1.53739e-15
	At5g43650	AtbHLH092	Bol027107	BolbHLH149	0.170291	0.410497	0.414842	5.10024e-05
	At5g67060	AtbHLH088	Bol027224	BolbHLH150	0.148122	0.128494	1.15276	0.679595
	At5g67110	AtbHLH073	Bol027228	BolbHLH151	0.122587	0.27473	0.446208	0.000329327
	At2g34820	AtbHLH053	Bol027391	BolbHLH152	0.168624	0.321663	0.524227	0.00148003
	At2g27230	AtbHLH156	Bol027800	BolbHLH153	0.0675814	0.508546	0.132892	1.33275e-40
	At5g54680	AtbHLH105	Bol027942	BolbHLH154	0.0399881	0.27111	0.147498	3.26782e-12
	At4g20970	AtbHLH162	Bol028373	BolbHLH156	0.14952	0.218086	0.685599	0.149054
	At4g21330	AtbHLH022	Bol028409	BolbHLH157	0.106163	0.300936	0.352776	3.05794e-05
	At1g68920	AtbHLH049	Bol028627	BolbHLH160	0.0930371	0.398905	0.233231	1.0587e-17
	At3g24140	AtbHLH097	Bol028695	BolbHLH163	0.122635	0.378657	0.323868	2.07308e-10
	At3g23690	AtbHLH077	Bol028711	BolbHLH164	0.0843937	0.465629	0.181247	6.45131e-19
	At3g23210	AtbHLH034	Bol028759	BolbHLH165	0.179427	0.754099	0.237936	2.93167e-14
	At4g37850	AtbHLH025	Bol028883	BolbHLH166	0.11761	0.321641	0.365656	4.74767e-07
	At4g36930	AtbHLH024	Bol028935	BolbHLH167	0.110064	0.493477	0.223037	2.08436e-17
	At4g36060	AtbHLH011	Bol029027	BolbHLH168	0.206634	0.558045	0.370282	5.66347e-07
	At5g51780	AtbHLH036	Bol029400	BolbHLH170	0.116677	0.290878	0.401121	0.000583276
	At5g51790	AtbHLH120	Bol029400	BolbHLH170	0.879783	0.608372	1.44613	0.0487125
	At2g43010	AtbHLH009	Bol029437	BolbHLH171	0.114067	0.361785	0.315291	8.1161e-12
	At2g43140	AtbHLH129	Bol029444	BolbHLH172	0.102409	0.320663	0.319366	5.26698e-06
	At1g63650	AtbHLH002	Bol029662	BolbHLH174	0.0759054	0.484185	0.156769	1.04257e-38
	At1g62975	AtbHLH125	Bol029707	BolbHLH175	0.137118	0.320914	0.427272	6.92846e-05
	At2g43140	AtbHLH129	Bol029986	BolbHLH176	0.103737	0.279304	0.371414	1.79744e-06
	At5g53210	AtbHLH098	Bol030291	BolbHLH177	0.26594	0.167314	1.58946	0.00395276
	At1g61660	AtbHLH112	Bol030354	BolbHLH178	0.0742974	0.251908	0.294939	3.9485e-10
	At4g02590	AtbHLH059	Bol030655	BolbHLH180	0.053042	0.712712	0.0744228	7.42167e-36
	At1g18400	AtbHLH044	Bol030777	BolbHLH181	0.0979424	0.323949	0.302338	5.33888e-08
	At3g50330	AtbHLH037	Bol030860	BolbHLH182	0.0429808	0.38025	0.113033	2.7602e-16
	At3g19500	AtbHLH113	Bol031014	BolbHLH183	0.117195	0.26371	0.444411	0.00014266
	At3g19860	AtbHLH121	Bol031040	BolbHLH184	0.0206566	0.406261	0.0508456	1.86389e-28
	At3g25710	AtbHLH032	Bol031047	BolbHLH185	0.0552384	0.240583	0.229602	6.62518e-11
	At1g10120	AtbHLH074	Bol031234	BolbHLH187	0.0700294	0.345894	0.202459	1.87465e-14
	At1g10610	AtbHLH090	Bol031270	BolbHLH190	0.120781	0.263884	0.457704	4.55529e-05
	At2g22750	AtbHLH018	Bol031737	BolbHLH191	0.0939955	0.254773	0.368938	2.3761e-06
	At2g22760	AtbHLH019	Bol031737	BolbHLH191	0.81732	0.605297	1.35028	0.00985364
	At2g22770	AtbHLH020	Bol031737	BolbHLH191	0.588542	1.32604	0.443834	3.26595e-05
	At1g35460	AtbHLH080	Bol031978	BolbHLH192	0.0832963	0.655467	0.127079	3.43203e-20
	At5g46760	AtbHLH005	Bol032141	BolbHLH193	0.0409321	0.629492	0.065024	1.09038e-27
	At4g36930	AtbHLH024	Bol032701	BolbHLH198	0.0868147	0.443003	0.195968	9.77174e-19
	At4g37850	AtbHLH025	Bol032737	BolbHLH199	0.193281	0.33268	0.580981	0.00513173
	At2g28160	AtbHLH029	Bol032929	BolbHLH201	0.0352379	0.538516	0.0654351	1.33276e-18
	At4g29100	AtbHLH068	Bol033569	BolbHLH203	0.0526545	0.253861	0.207415	6.71941e-15
	At4g29930	AtbHLH027	Bol033627	BolbHLH204	0.146476	0.398965	0.367139	8.42538e-07
	At4g33880	AtbHLH085	Bol033841	BolbHLH205	0.0752554	0.381526	0.197248	1.26805e-17
	At3g06120	AtbHLH045	Bol034069	BolbHLH206	0.0218288	0.435595	0.0501126	4.61372e-23
	At1g72210	AtbHLH096	Bol034895	BolbHLH209	0.0927539	0.362466	0.255897	5.28134e-12
	At5g39860	AtbHLH136	Bol036457	BolbHLH212	0.0288884	0.459236	0.0629054	2.81217e-10
	At1g10610	AtbHLH090	Bol036711	BolbHLH213	0.120372	0.365255	0.329555	3.44087e-10
	At1g09530	AtbHLH008	Bol036829	BolbHLH216	0.089276	0.391247	0.228183	4.24653e-21
	At2g34820	AtbHLH053	Bol036944	BolbHLH217	0.13605	0.324943	0.418687	1.12244e-05
	At4g16430	AtbHLH003	Bol037189	BolbHLH218	0.0786128	1.17994	0.0666244	2.33446e-65
	At3g23210	AtbHLH034	Bol037257	BolbHLH219	0.160482	0.618155	0.259615	2.44276e-13
	At3g23690	AtbHLH077	Bol037308	BolbHLH222	0.0744303	0.525144	0.141733	3.01328e-24
	At3g21330	AtbHLH087	Bol038368	BolbHLH225	0.0444067	0.457521	0.0970592	2.96407e-28
	At5g54680	AtbHLH105	Bol038888	BolbHLH226	0.0282299	0.416395	0.0677959	5.06182e-23
	At4g25400	AtbHLH118	Bol039524	BolbHLH228	0.797144	0.37921	2.10211	0.000131975
	At4g25410	AtbHLH126	Bol039524	BolbHLH228	0.0985888	0.259708	0.379614	8.72409e-05
	At1g72210	AtbHLH096	Bol040072	BolbHLH229	0.0913755	0.302329	0.302239	1.75443e-09
	At1g01260	AtbHLH013	Bol040705	BolbHLH231	0.109966	0.733932	0.149831	2.82657e-46
	At1g02340	AtbHLH026	Bol040745	BolbHLH232	0.191315	0.358401	0.533801	0.00236045
	At1g03040	AtbHLH007	Bol040795	BolbHLH233	0.0459251	0.361056	0.127197	6.56616e-20
	At1g05710	AtbHLH153	Bol041015	BolbHLH234	0.0730051	0.278432	0.262201	2.58942e-05
	At1g06170	AtbHLH089	Bol041042	BolbHLH237	0.101677	0.402148	0.252833	5.55378e-16
	At2g18300	AtbHLH064	Bol041503	BolbHLH238	0.149147	0.0774282	1.92627	0.00852574
	At4g25410	AtbHLH126	Bol042236	BolbHLH242	0.143445	0.225169	0.637054	0.0444469
	At3g24140	AtbHLH097	Bol042423	BolbHLH243	0.0395437	0.38756	0.102032	8.01721e-30
	At2g16910	AtbHLH021	Bol042692	BolbHLH245	0.0549203	0.324934	0.16902	4.58456e-26
	At3g25710	AtbHLH032	Bol042745	BolbHLH246	0.0688828	0.253458	0.271772	2.41047e-09
	At3g26744	AtbHLH116	Bol042833	BolbHLH247	0.0479783	0.673285	0.0712601	8.96232e-54
	At5g48560	AtbHLH078	Bol043120	BolbHLH248	0.406288	0.676071	0.600955	0.000612169
	At5g10570	AtbHLH061	Bol043646	BolbHLH249	0.144356	0.380393	0.379493	3.24147e-07
	At5g08130	AtbHLH046	Bol043819	BolbHLH251	0.0891519	0.317672	0.280641	2.30467e-16
	At3g56770	AtbHLH107	Bol044302	BolbHLH252	0.133036	0.324055	0.410536	5.36413e-05
	At3g56970	AtbHLH038	Bol044421	BolbHLH256	0.192898	0.359885	0.535998	0.00150995
	At3g56980	AtbHLH039	Bol044421	BolbHLH256	0.183701	0.313027	0.586854	0.00669988
	At3g56970	AtbHLH038	Bol044422	BolbHLH257	0.169135	0.437517	0.386579	2.84251e-06
	At3g56980	AtbHLH039	Bol044422	BolbHLH257	0.173607	0.316199	0.549043	0.00383664
	At3g56970	AtbHLH038	Bol044423	BolbHLH258	0.199932	0.426888	0.468349	0.000112186
	At3g56980	AtbHLH039	Bol044423	BolbHLH258	0.184955	0.393397	0.470148	0.000167347
	At3g57800	AtbHLH060	Bol044454	BolbHLH259	0.146303	0.313526	0.466637	4.68855e-06
	At3g62090	AtbHLH132	Bol044585	BolbHLH261	0.152261	0.355033	0.428866	6.45789e-06
	At2g22750	AtbHLH018	Bol044734	BolbHLH264	0.11024	0.288039	0.382724	2.03116e-06
	At2g22760	AtbHLH019	Bol044734	BolbHLH264	0.694645	1.05041	0.661306	0.117407
	At2g22770	AtbHLH020	Bol044734	BolbHLH264	0.506499	1.64582	0.307748	1.56255e-13
	At5g51780	AtbHLH036	Bol044995	BolbHLH265	0.0929725	0.349327	0.266148	9.61408e-07
	At1g66470	AtbHLH083	Bol045350	BolbHLH266	0.0699283	0.314078	0.222646	2.21389e-12
	At2g24260	AtbHLH066	Bol045781	BolbHLH268	0.0877513	0.343244	0.255653	1.21308e-12
