# Supplementary material for: Comparative analysis of basic helix–loop–helix gene family among Brassica oleracea, Brassica rapa, and Brassica napus
Source: BMC Genomics. 2020 Feb 24;21:178. doi: 10.1186/s12864-020-6572-6 (PMC7041300; doi:10.1186/s12864-020-6572-6)
Supplement: Supplementary file 19 — Additional file 19: Table S6. Nonsynonymous and synonymous substitution rates of orthologous bHLH genes between A. thaliana and B. rapa [file 12864_2020_6572_MOESM19_ESM.xlsx]

## Sheet: Table S6
	Table S6 Nonsynonymous substitution rate and synonymous substitution rate of orthologous bHLH genes in B. rapa
	A. thaliana		Orthologous Gene in B. rapa
	Gene ID	Gene Name	Gene ID	Gene Name	Ka (Synonymous substitutionrate)	Ks (Nonsynonymous substitutionrate)	Ka/Ks	P-Value
	At4g16430	AtbHLH003	Bra038458	BrabHLH217	0.0575935	0.736428	0.0782065	5.20474e-56
	At5g46760	AtbHLH005	Bra024998	BrabHLH148	0.0822957	0.582879	0.141188	1.07049e-45
	At5g46760	AtbHLH005	Bra017527	BrabHLH109	0.0447567	0.714377	0.0626514	3.85378e-29
	At1g32640	AtbHLH006	Bra010178	BrabHLH053	0.0478561	0.811032	0.0590065	4.06766e-83
	At1g03040	AtbHLH007	Bra033368	BrabHLH189	0.0445679	0.358543	0.124303	7.57653e-20
	At1g09530	AtbHLH008	Bra020017	BrabHLH128	0.0862644	0.373982	0.230665	2.10116e-20
	At1g09530	AtbHLH008	Bra031668	BrabHLH178	0.0932642	0.379851	0.245528	3.27508e-19
	At2g43010	AtbHLH009	Bra037742	BrabHLH212	0.108397	0.360432	0.300742	1.21379e-12
	At2g43010	AtbHLH009	Bra000283	BrabHLH002	0.110689	0.385751	0.286944	1.90784e-13
	At2g31220	AtbHLH010	Bra018269	BrabHLH114	0.476685	0.541386	0.880491	0.636786
	At2g31220	AtbHLH010	Bra018270	BrabHLH115	0.0964629	0.431623	0.223489	6.04381e-20
	At2g31220	AtbHLH010	Bra021711	BrabHLH134	0.0911989	0.32373	0.281713	9.25482e-14
	At4g36060	AtbHLH011	Bra011658	BrabHLH067	0.131803	0.425756	0.309575	0.0010531
	At4g36060	AtbHLH011	Bra017745	BrabHLH111	0.155854	0.565934	0.275393	1.71538e-10
	At1g01260	AtbHLH013	Bra033273	BrabHLH187	0.10812	0.858756	0.125903	1.57851e-57
	At2g46510	AtbHLH017	Bra004532	BrabHLH030	0.111275	0.497593	0.223627	2.959e-24
	At2g46510	AtbHLH017	Bra039279	BrabHLH219	0.140416	0.600456	0.233849	3.85738e-23
	At2g22750	AtbHLH018	Bra039927	BrabHLH224	0.538381	1.6428	0.327722	9.82937e-13
	At2g22750	AtbHLH018	Bra039926	BrabHLH223	0.64911	1.38212	0.469648	0.00544927
	At2g22750	AtbHLH018	Bra039924	BrabHLH222	0.111523	0.364783	0.305725	3.91595e-09
	At2g22750	AtbHLH018	Bra030210	BrabHLH174	0.0874449	0.244959	0.356978	1.15087e-06
	At2g22750	AtbHLH018	Bra030207	BrabHLH172	0.540663	1.46591	0.368824	1.2543e-10
	At2g22760	AtbHLH019	Bra039927	BrabHLH224	0.4808	1.50532	0.319401	1.22916e-13
	At2g22760	AtbHLH019	Bra039926	BrabHLH223	0.144788	0.428382	0.337987	9.91231e-09
	At2g22760	AtbHLH019	Bra039924	BrabHLH222	0.607433	1.54932	0.392063	1.51331e-09
	At2g22760	AtbHLH019	Bra030208	BrabHLH173	0.144697	0.390179	0.370848	2.65652e-07
	At2g22770	AtbHLH020	Bra030210	BrabHLH174	0.553774	1.95182	0.283721	1.07143e-07
	At2g22770	AtbHLH020	Bra030208	BrabHLH173	0.526004	1.3454	0.390965	1.81168e-10
	At2g22770	AtbHLH020	Bra030207	BrabHLH172	0.0935829	0.376932	0.248276	2.63339e-14
	At2g16910	AtbHLH021	Bra002004	BrabHLH012	0.0479058	0.361004	0.132702	8.59009e-33
	At2g16910	AtbHLH021	Bra013041	BrabHLH077	0.0489288	0.332418	0.147191	5.58933e-28
	At4g21330	AtbHLH022	Bra013519	BrabHLH081	0.0943382	0.301472	0.312925	8.84801e-06
	At4g28790	AtbHLH023	Bra011061	BrabHLH061	0.449433	0.62308	0.721309	0.0258519
	At4g36930	AtbHLH024	Bra011740	BrabHLH068	0.110092	0.47874	0.229961	3.58473e-17
	At4g36930	AtbHLH024	Bra010591	BrabHLH056	0.0940512	0.390549	0.240818	5.68534e-14
	At4g37850	AtbHLH025	Bra011790	BrabHLH069	0.102794	0.317941	0.323312	1.80907e-08
	At4g37850	AtbHLH025	Bra010617	BrabHLH057	0.111179	0.333279	0.333591	8.59057e-09
	At4g29930	AtbHLH027	Bra011152	BrabHLH063	0.0971978	0.318932	0.304761	1.55122e-07
	At4g29930	AtbHLH027	Bra024115	BrabHLH142	0.0979134	0.32259	0.303523	1.49212e-07
	At5g46830	AtbHLH028	Bra017523	BrabHLH108	0.27433	0.632173	0.433948	2.24006e-10
	At2g28160	AtbHLH029	Bra011972	BrabHLH070	0.0592407	0.517562	0.114461	1.70357e-26
	At2g28160	AtbHLH029	Bra034392	BrabHLH193	0.0663858	0.456779	0.145335	4.5449e-23
	At2g28160	AtbHLH029	Bra000495	BrabHLH005	0.0701004	0.512784	0.136705	9.44588e-23
	At1g68810	AtbHLH030	Bra004338	BrabHLH025	0.0451471	0.398246	0.113365	1.23186e-26
	At1g68810	AtbHLH030	Bra004015	BrabHLH023	0.0674078	0.393987	0.171091	1.83234e-20
	At3g25710	AtbHLH032	Bra025158	BrabHLH150	0.064928	0.257901	0.251755	5.32775e-07
	At3g25710	AtbHLH032	Bra026510	BrabHLH154	0.0565897	0.257875	0.219446	9.20784e-12
	At1g12860	AtbHLH033	Bra019794	BrabHLH124	0.127402	0.636365	0.200203	7.33247e-25
	At3g23210	AtbHLH034	Bra014923	BrabHLH090	0.15421	0.860259	0.179259	8.59774e-18
	At5g57150	AtbHLH035	Bra002756	BrabHLH014	0.125778	0.318452	0.394969	1.64411e-05
	At5g57150	AtbHLH035	Bra006831	BrabHLH041	0.128316	0.47265	0.271482	2.90029e-10
	At5g57150	AtbHLH035	Bra020462	BrabHLH130	0.129621	0.265972	0.487348	0.00148952
	At5g51780	AtbHLH036	Bra022562	BrabHLH136	0.0912015	0.308095	0.296017	8.9245e-06
	At3g50330	AtbHLH037	Bra036071	BrabHLH199	0.067677	0.413908	0.163507	3.43795e-13
	At3g50330	AtbHLH037	Bra030002	BrabHLH170	0.0447115	0.387088	0.115507	2.76688e-16
	At3g56970	AtbHLH038	Bra007289	BrabHLH042	0.203772	0.373311	0.54585	0.00242536
	At3g56970	AtbHLH038	Bra007290	BrabHLH043	0.178169	0.48718	0.365716	3.19881e-07
	At3g56970	AtbHLH038	Bra014657	BrabHLH086	0.160323	0.470216	0.340955	4.91341e-08
	At3g56970	AtbHLH038	Bra014658	BrabHLH087	0.125314	0.473347	0.264741	5.72205e-11
	At3g56970	AtbHLH038	Bra014659	BrabHLH088	0.0973765	0.49081	0.198399	7.34293e-15
	At3g56980	AtbHLH039	Bra007289	BrabHLH042	0.186306	0.311396	0.598292	0.00911784
	At3g56980	AtbHLH039	Bra007290	BrabHLH043	0.1779	0.357452	0.497689	0.000684611
	At3g56980	AtbHLH039	Bra014657	BrabHLH086	0.125847	0.338557	0.371714	1.76825e-06
	At3g56980	AtbHLH039	Bra014658	BrabHLH087	0.107759	0.348276	0.309406	1.6964e-08
	At3g56980	AtbHLH039	Bra014659	BrabHLH088	0.101096	0.311422	0.324625	8.69938e-08
	At4g09820	AtbHLH042	Bra037887	BrabHLH213	0.118272	0.393192	0.3008	7.52098e-16
	At5g09750	AtbHLH043	Bra028620	BrabHLH164	0.0460431	0.231084	0.199248	2.09979e-08
	At1g18400	AtbHLH044	Bra025910	BrabHLH153	0.0938074	0.272922	0.343716	6.05676e-06
	At3g06120	AtbHLH045	Bra020775	BrabHLH132	0.0400644	0.48918	0.0819012	5.5693e-21
	At3g06120	AtbHLH045	Bra040234	BrabHLH225	0.0329793	0.413287	0.0797976	3.15108e-19
	At3g06120	AtbHLH045	Bra001183	BrabHLH009	0.0217886	0.425833	0.0511671	1.33928e-22
	At5g08130	AtbHLH046	Bra009322	BrabHLH052	0.0881602	0.313414	0.28129	3.42003e-16
	At5g08130	AtbHLH046	Bra005969	BrabHLH038	0.10966	0.371732	0.294999	7.62631e-16
	At2g42300	AtbHLH048	Bra004679	BrabHLH034	0.137457	0.474575	0.289642	2.08458e-11
	At1g68920	AtbHLH049	Bra004348	BrabHLH026	0.116285	0.544744	0.213467	2.35379e-23
	At1g68920	AtbHLH049	Bra038336	BrabHLH216	0.0625999	0.346253	0.180793	1.44713e-16
	At1g73830	AtbHLH050	Bra015960	BrabHLH097	0.0714745	0.295292	0.242046	6.05275e-10
	At1g73830	AtbHLH050	Bra008113	BrabHLH049	0.0603206	0.399386	0.151034	8.95043e-16
	At2g40200	AtbHLH051	Bra017024	BrabHLH106	0.0901788	0.452893	0.199117	2.37168e-14
	At2g40200	AtbHLH051	Bra000177	BrabHLH001	0.081709	0.45471	0.179695	6.97507e-14
	At2g34820	AtbHLH053	Bra005389	BrabHLH036	0.149242	0.2724	0.547876	0.00265569
	At2g34820	AtbHLH053	Bra021933	BrabHLH135	0.129275	0.263107	0.491339	0.00113018
	At2g34820	AtbHLH053	Bra022993	BrabHLH140	0.139856	0.329356	0.424635	2.05148e-05
	At1g27740	AtbHLH054	Bra032846	BrabHLH185	0.0523965	0.26308	0.199166	7.90076e-10
	At1g27740	AtbHLH054	Bra010921	BrabHLH059	0.054887	0.233198	0.235366	1.68385e-08
	At1g27740	AtbHLH054	Bra030063	BrabHLH171	0.105356	0.255237	0.412778	0.000100223
	At1g12540	AtbHLH055	Bra019773	BrabHLH123	0.166656	0.412729	0.403791	7.85064e-06
	At4g28800	AtbHLH056	Bra011061	BrabHLH061	0.292905	0.248115	1.18052	0.26057
	At4g01460	AtbHLH057	Bra037414	BrabHLH209	0.102723	0.359536	0.285711	1.40149e-11
	At4g36540	AtbHLH058	Bra010558	BrabHLH055	0.0873732	0.246575	0.354348	2.38112e-06
	At4g02590	AtbHLH059	Bra036256	BrabHLH200	0.0232789	0.747952	0.0311235	1.45029e-35
	At4g02590	AtbHLH059	Bra000872	BrabHLH007	0.046952	0.721631	0.0650638	1.02576e-37
	At4g02590	AtbHLH059	Bra018539	BrabHLH117	0.0618199	0.490458	0.126045	1.78554e-20
	At3g57800	AtbHLH060	Bra007358	BrabHLH044	0.0842678	0.318814	0.264317	1.20064e-12
	At5g10570	AtbHLH061	Bra009022	BrabHLH235	0.151113	0.39306	0.384453	3.64963e-07
	At3g07340	AtbHLH062	Bra029640	BrabHLH169	0.164031	0.350693	0.467732	5.15992e-07
	At4g34530	AtbHLH063	Bra011540	BrabHLH066	0.138069	0.420067	0.328684	3.25348e-09
	At4g34530	AtbHLH063	Bra034636	BrabHLH196	0.186881	0.45785	0.408172	1.11214e-05
	At2g18300	AtbHLH064	Bra039618	BrabHLH220	0.0878654	0.276802	0.31743	2.38774e-08
	At2g18300	AtbHLH064	Bra037226	BrabHLH207	0.0973057	0.281543	0.345616	4.89382e-07
	At2g18300	AtbHLH064	Bra024474	BrabHLH144	0.104962	0.273971	0.383115	2.54968e-06
	At3g59060	AtbHLH065	Bra007430	BrabHLH045	0.0944033	0.410138	0.230175	2.87942e-19
	At2g24260	AtbHLH066	Bra007863	BrabHLH047	0.0964376	0.361586	0.266707	9.58246e-13
	At2g24260	AtbHLH066	Bra032111	BrabHLH183	0.107346	0.407598	0.263362	4.21765e-14
	At3g61950	AtbHLH067	Bra007644	BrabHLH046	0.153057	0.501326	0.305304	1.06884e-10
	At4g30980	AtbHLH069	Bra011237	BrabHLH064	0.0713355	0.273636	0.260694	9.91729e-08
	At2g46810	AtbHLH070	Bra004505	BrabHLH029	0.118028	0.431674	0.273418	2.39832e-11
	At2g46810	AtbHLH070	Bra040483	BrabHLH226	0.143375	0.466692	0.307214	4.11823e-10
	At5g46690	AtbHLH071	Bra025007	BrabHLH149	0.078281	0.337066	0.232242	1.95674e-11
	At5g46690	AtbHLH071	Bra017533	BrabHLH110	0.135494	0.455033	0.297769	1.01571e-10
	At5g61270	AtbHLH072	Bra012972	BrabHLH076	0.0407394	0.467741	0.0870981	5.96655e-33
	At5g67110	AtbHLH073	Bra012133	BrabHLH072	0.135142	0.261076	0.517634	0.00373325
	At1g10120	AtbHLH074	Bra031700	BrabHLH179	0.0835746	0.381811	0.21889	1.16873e-13
	At1g25330	AtbHLH075	Bra010993	BrabHLH060	0.0817696	0.216933	0.376935	0.000335632
	At3g23690	AtbHLH077	Bra014972	BrabHLH093	0.0839165	0.700967	0.119715	4.40742e-29
	At3g23690	AtbHLH077	Bra028335	BrabHLH161	0.0439747	0.628071	0.0700156	8.05817e-36
	At5g48560	AtbHLH078	Bra037478	BrabHLH210	0.0895543	0.435812	0.205489	3.43797e-24
	At5g48560	AtbHLH078	Bra020691	BrabHLH131	0.075547	0.459842	0.164289	2.78601e-27
	At1g35460	AtbHLH080	Bra036760	BrabHLH202	0.101302	0.555693	0.182298	5.23906e-15
	At1g35460	AtbHLH080	Bra034421	BrabHLH194	0.0868141	0.618516	0.140359	2.2055e-19
	At5g58010	AtbHLH082	Bra002679	BrabHLH013	0.0640894	0.542351	0.11817	2.30605e-25
	At5g58010	AtbHLH082	Bra006788	BrabHLH040	0.0805207	0.392313	0.205246	4.6771e-15
	At5g58010	AtbHLH082	Bra020398	BrabHLH129	0.0686037	0.389588	0.176093	3.66412e-16
	At1g66470	AtbHLH083	Bra004169	BrabHLH024	0.0653478	0.26771	0.2441	2.89668e-09
	At4g33880	AtbHLH085	Bra036969	BrabHLH204	0.0754902	0.356691	0.211641	2.14845e-16
	At4g33880	AtbHLH085	Bra034587	BrabHLH195	0.0961587	0.439396	0.218843	2.4472e-17
	At3g21330	AtbHLH087	Bra031275	BrabHLH176	0.0432947	0.464732	0.0931606	3.4998e-29
	At3g21330	AtbHLH087	Bra001826	BrabHLH010	0.0596574	0.421015	0.141699	1.67834e-21
	At5g67060	AtbHLH088	Bra012128	BrabHLH071	0.082949	0.53407	0.155315	2.24011e-15
	At1g06170	AtbHLH089	Bra015480	BrabHLH095	0.0982831	0.416114	0.236193	8.44633e-18
	At1g10610	AtbHLH090	Bra019914	BrabHLH125	0.120216	0.391955	0.306709	9.34797e-12
	At1g10610	AtbHLH090	Bra031723	BrabHLH180	0.134205	0.259604	0.516958	0.000301094
	At2g31210	AtbHLH091	Bra018269	BrabHLH114	0.104924	0.282256	0.371733	4.0764e-07
	At2g31210	AtbHLH091	Bra018270	BrabHLH115	0.428199	0.739245	0.579238	0.000307668
	At2g31210	AtbHLH091	Bra021710	BrabHLH133	0.0983302	0.373113	0.26354	6.68139e-15
	At5g43650	AtbHLH092	Bra033690	BrabHLH190	0.239487	0.475769	0.503369	0.000541198
	At5g43650	AtbHLH092	Bra027501	BrabHLH156	0.152874	0.401909	0.380369	3.66334e-06
	At5g65640	AtbHLH093	Bra024404	BrabHLH143	0.0585418	0.472253	0.123963	1.28834e-27
	At5g65640	AtbHLH093	Bra031852	BrabHLH181	0.0761875	0.408593	0.186463	1.05333e-19
	At1g22490	AtbHLH094	Bra040856	BrabHLH228	0.0831309	0.407556	0.203974	5.88871e-12
	At1g22490	AtbHLH094	Bra016377	BrabHLH101	0.083163	0.368165	0.225885	1.15975e-13
	At1g72210	AtbHLH096	Bra016080	BrabHLH098	0.0906197	0.332054	0.272907	2.32798e-11
	At1g72210	AtbHLH096	Bra008017	BrabHLH048	0.0977849	0.331459	0.295014	6.28664e-10
	At1g72210	AtbHLH096	Bra003886	BrabHLH022	0.0978419	0.323821	0.302148	7.10208e-10
	At3g24140	AtbHLH097	Bra028351	BrabHLH162	0.132305	0.403624	0.327792	8.50986e-11
	At3g24140	AtbHLH097	Bra001929	BrabHLH011	0.0279145	0.418649	0.0666775	4.92354e-36
	At5g53210	AtbHLH098	Bra003073	BrabHLH016	0.0714354	0.44678	0.159889	1.38999e-22
	At5g53210	AtbHLH098	Bra029088	BrabHLH167	0.0565097	0.324414	0.17419	5.30717e-18
	At5g53210	AtbHLH098	Bra022638	BrabHLH137	0.0473778	0.310498	0.152587	1.43581e-19
	At2g41240	AtbHLH100	Bra004609	BrabHLH032	0.136172	0.284238	0.479076	0.000652125
	At2g41240	AtbHLH100	Bra016946	BrabHLH104	0.124061	0.314297	0.394726	2.31714e-05
	At1g69010	AtbHLH102	Bra004355	BrabHLH027	0.0998691	0.440971	0.226476	5.95243e-15
	At1g69010	AtbHLH102	Bra038332	BrabHLH215	0.128024	0.410705	0.311719	8.45569e-10
	At5g54680	AtbHLH105	Bra002964	BrabHLH015	0.0172655	0.38247	0.0451421	5.80914e-23
	At5g54680	AtbHLH105	Bra029011	BrabHLH166	0.0399722	0.326389	0.122468	2.74198e-14
	At5g54680	AtbHLH105	Bra022738	BrabHLH138	0.0230293	0.333257	0.0691037	3.62544e-19
	At2g41130	AtbHLH106	Bra004599	BrabHLH031	0.0341604	0.505371	0.0675948	5.17394e-27
	At2g41130	AtbHLH106	Bra016951	BrabHLH105	0.0342485	0.477541	0.0717183	3.23126e-26
	At3g56770	AtbHLH107	Bra014672	BrabHLH089	0.142165	0.304484	0.466903	0.000402631
	At1g68240	AtbHLH109	Bra033950	BrabHLH191	0.201172	0.382943	0.525333	0.00916996
	At1g61660	AtbHLH112	Bra031413	BrabHLH177	0.0886413	0.273828	0.323711	6.89952e-10
	At1g61660	AtbHLH112	Bra027080	BrabHLH244	0.0747323	0.264305	0.28275	2.21846e-10
	At3g19500	AtbHLH113	Bra022428	BrabHLH241	0.10573	0.394882	0.26775	9.20572e-11
	At3g19500	AtbHLH113	Bra038211	BrabHLH251	0.117432	0.277548	0.423105	3.88552e-05
	At1g51070	AtbHLH115	Bra030459	BrabHLH175	0.146381	0.50586	0.289371	2.24754e-09
	At3g26744	AtbHLH116	Bra025226	BrabHLH151	0.0484809	0.586852	0.0826118	3.60904e-48
	At3g26744	AtbHLH116	Bra032947	BrabHLH186	0.0688566	0.563947	0.122098	7.75077e-35
	At3g26744	AtbHLH116	Bra034246	BrabHLH192	0.0997594	0.682393	0.14619	5.66518e-30
	At4g25400	AtbHLH118	Bra010467	BrabHLH054	0.587883	1.74692	0.336526	0.00082044
	At4g28811	AtbHLH119	Bra011061	BrabHLH061	0.397827	0.420715	0.945598	0.791113
	At5g51790	AtbHLH120	Bra022562	BrabHLH136	0.492116	2.47914	0.198503	1.41829e-13
	At3g19860	AtbHLH121	Bra038236	BrabHLH214	0.0757315	0.379495	0.199559	1.58393e-16
	At1g51140	AtbHLH122	Bra018896	BrabHLH119	0.0641387	0.861794	0.0744246	3.54602e-48
	At3g20640	AtbHLH123	Bra023939	BrabHLH242	0.0723149	0.306795	0.235711	1.33978e-15
	At1g62975	AtbHLH125	Bra036640	BrabHLH201	0.142303	0.32053	0.443962	0.000309423
	At4g25410	AtbHLH126	Bra013889	BrabHLH082	0.0988952	0.312427	0.316538	9.33103e-07
	At4g25410	AtbHLH126	Bra019167	BrabHLH121	0.631978	1.19779	0.527618	0.0043821
	At4g25410	AtbHLH126	Bra010467	BrabHLH054	0.138895	0.262614	0.528894	0.00548121
	At1g05805	AtbHLH128	Bra015456	BrabHLH094	0.0711766	0.348496	0.20424	5.16154e-17
	At2g43140	AtbHLH129	Bra004748	BrabHLH035	0.0943928	0.311841	0.302695	5.53449e-09
	At2g43140	AtbHLH129	Bra000291	BrabHLH003	0.0912806	0.315753	0.289089	1.59474e-06
	At2g42280	AtbHLH130	Bra004678	BrabHLH033	0.0702697	0.3753	0.187236	2.14314e-16
	At2g42280	AtbHLH130	Bra016886	BrabHLH103	0.0618901	0.534999	0.115683	3.89855e-30
	At3g62090	AtbHLH132	Bra007660	BrabHLH233	0.16882	0.382327	0.44156	4.58993e-06
	At3g62090	AtbHLH132	Bra003483	BrabHLH020	0.144102	0.31779	0.453449	8.5552e-05
	At5g15160	AtbHLH134	Bra008716	BrabHLH051	0.024926	0.292548	0.085203	1.74807e-07
	At5g15160	AtbHLH134	Bra006286	BrabHLH039	0.02991	0.255966	0.116851	4.94686e-06
	At5g15160	AtbHLH134	Bra023508	BrabHLH141	0.0414621	0.234719	0.176646	7.5021e-05
	At1g74500	AtbHLH135	Bra015906	BrabHLH096	0.019932	0.293176	0.0679863	1.95118e-07
	At1g74500	AtbHLH135	Bra008154	BrabHLH050	0.0197647	0.241177	0.0819512	1.05707e-06
	At1g74500	AtbHLH135	Bra003797	BrabHLH021	0.0329449	0.20869	0.157865	0.000240255
	At5g39860	AtbHLH136	Bra028443	BrabHLH245	0.0332613	0.461673	0.0720452	7.60498e-11
	At5g50915	AtbHLH137	Bra022753	BrabHLH139	0.139835	0.308825	0.452797	7.49395e-05
	At2g31215	AtbHLH138	Bra018270	BrabHLH115	0.544389	1.07866	0.50469	0.0139024
	At5g01310	AtbHLH140	Bra028895	BrabHLH165	0.224085	0.273898	0.818133	0.396171
	At1g29950	AtbHLH144	Bra030184	BrabHLH247	0.11395	0.391461	0.291089	1.26975e-07
	At1g05710	AtbHLH153	Bra015450	BrabHLH238	0.0774468	0.251586	0.307834	0.000227063
	At2g31730	AtbHLH154	Bra005644	BrabHLH232	0.0771799	0.292537	0.26383	2.16703e-05
	At2g31280	AtbHLH155	Bra018273	BrabHLH239	0.0905964	0.301026	0.300958	4.09079e-16
	At2g31280	AtbHLH155	Bra021715	BrabHLH240	0.0785453	0.243143	0.323042	4.05669e-14
	At2g27230	AtbHLH156	Bra012028	BrabHLH236	0.0541694	0.460607	0.117604	5.84775e-44
	At2g27230	AtbHLH156	Bra034338	BrabHLH249	0.064365	0.443555	0.145112	1.61525e-39
	At1g71200	AtbHLH160	Bra016156	BrabHLH099	0.210028	0.492559	0.426402	2.9749e-05
	At3g47710	AtbHLH161	Bra018117	BrabHLH113	0.0459043	0.230387	0.199249	0.000296387
	At4g20970	AtbHLH162	Bra013486	BrabHLH080	0.142016	0.222152	0.639273	0.0870007
	At4g20970	AtbHLH162	Bra038792	BrabHLH218	0.126735	0.303916	0.417005	0.000536701
