# Supplementary material for: Comparative analysis of basic helix–loop–helix gene family among Brassica oleracea, Brassica rapa, and Brassica napus
Source: BMC Genomics. 2020 Feb 24;21:178. doi: 10.1186/s12864-020-6572-6 (PMC7041300; doi:10.1186/s12864-020-6572-6)
Supplement: Supplementary file 20 — Additional file 20: Table S7. Nonsynonymous and synonymous substitution rates of orthologous bHLH genes in B. napus [file 12864_2020_6572_MOESM20_ESM.xlsx]

## Sheet: Table S7
	Table S7 Nonsynonymous substitution rate and synonymous substitution rate of orthologous bHLH genes in B. napus
	A. thaliana		Orthologous Gene in B. rapa
	Gene ID	Gene Name	Gene ID	Gene Name	Ka (Synonymous substitutionrate)	Ks (Nonsynonymous substitutionrate)	Ka/Ks	P-Value
	At1g63650	AtbHLH002	GSBRNA2T00056417001	BnabHLH145	0.07179	0.471328	0.152314	7.1171e-39
	At4g16430	AtbHLH003	GSBRNA2T00051682001	BnabHLH131	0.058679	0.736186	0.0797067	1.54792e-55
	At5g46760	AtbHLH005	GSBRNA2T00058078001	BnabHLH152	0.10706	0.749518	0.142838	1.44369e-49
	At1g32640	AtbHLH006	GSBRNA2T00036618001	BnabHLH089	0.0459618	0.964318	0.0476625	2.00091e-69
	At1g03040	AtbHLH007	GSBRNA2T00150402001	BnabHLH416	0.0443325	0.365869	0.12117	1.74027e-20
	At1g09530	AtbHLH008	GSBRNA2T00122293001	BnabHLH319	0.0944875	0.398038	0.237383	1.78654e-20
	At2g43010	AtbHLH009	GSBRNA2T00045066001	BnabHLH113	0.108397	0.360432	0.300742	1.21379e-12
	At2g43010	AtbHLH009	GSBRNA2T00139104001	BnabHLH385	0.106956	0.395126	0.270689	1.05262e-14
	At1g01260	AtbHLH013	GSBRNA2T00150520001	BnabHLH418	0.106329	0.803742	0.132292	4.52478e-51
	At2g20180	AtbHLH015	GSBRNA2T00050802001	BnabHLH130	0.241352	0.162707	1.48336	0.0128347
	At2g46510	AtbHLH017	GSBRNA2T00132901001	BnabHLH365	0.10854	0.51613	0.210296	1.07402e-25
	At2g16910	AtbHLH021	GSBRNA2T00047610001	BnabHLH122	0.0456803	0.359563	0.127044	1.02659e-33
	At2g16910	AtbHLH021	GSBRNA2T00113645001	BnabHLH294	0.0476394	0.331917	0.143528	1.92303e-28
	At4g36930	AtbHLH024	GSBRNA2T00121547001	BnabHLH313	0.0935644	0.469989	0.199078	1.00555e-18
	At4g36930	AtbHLH024	GSBRNA2T00079463001	BnabHLH205	0.0927495	0.386715	0.239839	5.45234e-14
	At4g37850	AtbHLH025	GSBRNA2T00121613001	BnabHLH314	0.102794	0.317941	0.323312	1.80907e-08
	At1g02340	AtbHLH026	GSBRNA2T00150476001	BnabHLH417	0.19087	0.35859	0.532279	0.00218597
	At1g02340	AtbHLH026	GSBRNA2T00052425001	BnabHLH134	0.160173	0.448372	0.357233	1.26872e-07
	At4g29930	AtbHLH027	GSBRNA2T00076832001	BnabHLH197	0.151012	0.379781	0.397628	4.88718e-06
	At4g29930	AtbHLH027	GSBRNA2T00044772001	BnabHLH111	0.0980179	0.312194	0.313965	2.69503e-07
	At5g46830	AtbHLH028	GSBRNA2T00054728001	BnabHLH140	0.446962	0.300163	1.48907	0.0221765
	At2g28160	AtbHLH029	GSBRNA2T00118718001	BnabHLH306	0.0588359	0.473243	0.124325	5.23022e-24
	At2g28160	AtbHLH029	GSBRNA2T00045220001	BnabHLH115	0.0676708	0.453875	0.149096	3.37307e-22
	At2g28160	AtbHLH029	GSBRNA2T00138840001	BnabHLH382	0.0693901	0.518163	0.133916	6.25076e-24
	At1g68810	AtbHLH030	GSBRNA2T00124328001	BnabHLH327	0.0692562	0.384672	0.18004	1.73357e-19
	At3g25710	AtbHLH032	GSBRNA2T00077981001	BnabHLH201	0.0691676	0.305978	0.226054	3.95737e-12
	At3g23210	AtbHLH034	GSBRNA2T00128434001	BnabHLH347	0.151603	0.949907	0.159598	3.11514e-19
	At3g23210	AtbHLH034	GSBRNA2T00058547001	BnabHLH157	0.187446	0.799172	0.23455	1.03262e-14
	At5g57150	AtbHLH035	GSBRNA2T00065627001	BnabHLH174	0.125885	0.308108	0.408575	2.81035e-05
	At5g57150	AtbHLH035	GSBRNA2T00148645001	BnabHLH408	0.120269	0.486054	0.24744	7.58522e-12
	At5g57150	AtbHLH035	GSBRNA2T00088533001	BnabHLH235	0.128259	0.265425	0.483223	0.00144688
	At3g50330	AtbHLH037	GSBRNA2T00138637001	BnabHLH380	0.0447115	0.387088	0.115507	2.76688e-16
	At5g56960	AtbHLH041	GSBRNA2T00012903001	BnabHLH030	0.118578	0.331453	0.357754	1.67897e-10
	At5g09750	AtbHLH043	GSBRNA2T00143559001	BnabHLH398	0.0460395	0.239317	0.192379	8.4908e-09
	At1g18400	AtbHLH044	GSBRNA2T00034819001	BnabHLH086	0.0900307	0.284646	0.31629	4.09009e-07
	At5g08130	AtbHLH046	GSBRNA2T00136062001	BnabHLH377	0.0841255	0.312816	0.26893	1.60767e-16
	At5g08130	AtbHLH046	GSBRNA2T00129679001	BnabHLH353	0.110096	0.361257	0.304759	7.52151e-15
	At2g42300	AtbHLH048	GSBRNA2T00132735001	BnabHLH362	0.155049	0.460056	0.337022	1.77483e-09
	At1g68920	AtbHLH049	GSBRNA2T00101994001	BnabHLH269	0.100543	0.552179	0.182084	1.77997e-27
	At1g68920	AtbHLH049	GSBRNA2T00082777001	BnabHLH209	0.0807429	0.382645	0.211013	5.52512e-18
	At1g73830	AtbHLH050	GSBRNA2T00088013001	BnabHLH234	0.0604265	0.382949	0.157793	6.53365e-15
	At2g40200	AtbHLH051	GSBRNA2T00123385001	BnabHLH325	0.0875319	0.486136	0.180056	6.35845e-16
	At2g40200	AtbHLH051	GSBRNA2T00124713001	BnabHLH329	0.081709	0.45471	0.179695	6.97507e-14
	At2g34820	AtbHLH053	GSBRNA2T00076997001	BnabHLH199	0.131604	0.259962	0.506242	0.00119356
	At2g34820	AtbHLH053	GSBRNA2T00141897001	BnabHLH389	0.135244	0.312728	0.432465	3.99054e-05
	At1g27740	AtbHLH054	GSBRNA2T00038384001	BnabHLH093	0.0494471	0.252254	0.196021	1.2506e-09
	At1g27740	AtbHLH054	GSBRNA2T00150623001	BnabHLH419	0.0460967	0.221652	0.207969	6.81285e-08
	At1g27740	AtbHLH054	GSBRNA2T00089928001	BnabHLH238	0.096032	0.284666	0.33735	1.11792e-05
	At4g36540	AtbHLH058	GSBRNA2T00075217001	BnabHLH192	0.0980895	0.262247	0.374034	1.05065e-05
	At4g36540	AtbHLH058	GSBRNA2T00027235001	BnabHLH070	0.0926576	0.268054	0.345668	8.5136e-07
	At4g02590	AtbHLH059	GSBRNA2T00018443001	BnabHLH045	0.0271174	0.648499	0.0418156	6.60256e-43
	At4g02590	AtbHLH059	GSBRNA2T00151670001	BnabHLH422	0.0501264	0.672789	0.0745054	3.16843e-35
	At4g02590	AtbHLH059	GSBRNA2T00104317001	BnabHLH280	0.0543277	0.46752	0.116204	1.19192e-23
	At3g57800	AtbHLH060	GSBRNA2T00121938001	BnabHLH316	0.0876016	0.332788	0.263235	3.80799e-13
	At3g57800	AtbHLH060	GSBRNA2T00149075001	BnabHLH410	0.101997	0.314679	0.32413	9.46221e-09
	At5g10570	AtbHLH061	GSBRNA2T00135878001	BnabHLH376	0.155666	0.379309	0.410393	2.19089e-06
	At4g34530	AtbHLH063	GSBRNA2T00121331001	BnabHLH312	0.153477	0.413454	0.371206	7.62107e-08
	At4g34530	AtbHLH063	GSBRNA2T00126653001	BnabHLH337	0.266473	0.560672	0.475275	0.000187734
	At2g18300	AtbHLH064	GSBRNA2T00083691001	BnabHLH212	0.14319	0.0704297	2.0331	0.00481275
	At2g18300	AtbHLH064	GSBRNA2T00044990001	BnabHLH112	0.16198	0.073147	2.21445	0.0010431
	At2g18300	AtbHLH064	GSBRNA2T00042151001	BnabHLH104	0.152639	0.0611777	2.49501	0.000242859
	At3g59060	AtbHLH065	GSBRNA2T00121872001	BnabHLH315	0.0897561	0.387684	0.231519	3.79421e-19
	At2g24260	AtbHLH066	GSBRNA2T00057325001	BnabHLH148	0.0838872	0.364418	0.230195	1.61372e-14
	At3g61950	AtbHLH067	GSBRNA2T00049445001	BnabHLH126	0.157745	0.507073	0.311088	1.07865e-10
	At4g30980	AtbHLH069	GSBRNA2T00039964001	BnabHLH097	0.172408	0.0613945	2.80821	0.000152807
	At2g46810	AtbHLH070	GSBRNA2T00132935001	BnabHLH366	0.150609	0.52044	0.289389	3.70513e-12
	At2g46810	AtbHLH070	GSBRNA2T00088659001	BnabHLH237	0.143375	0.466692	0.307214	4.11823e-10
	At5g67110	AtbHLH073	GSBRNA2T00112438001	BnabHLH292	0.121176	0.312546	0.387705	2.13754e-05
	At1g10120	AtbHLH074	GSBRNA2T00047120001	BnabHLH120	0.101552	0.399725	0.254055	3.89563e-11
	At1g25330	AtbHLH075	GSBRNA2T00059946001	BnabHLH161	0.0781757	0.222893	0.350732	7.53779e-05
	At3g23690	AtbHLH077	GSBRNA2T00002593001	BnabHLH008	0.0682328	0.740958	0.0920873	1.96012e-24
	At5g48560	AtbHLH078	GSBRNA2T00144410001	BnabHLH401	0.37758	0.720183	0.524283	1.01281e-05
	At5g62610	AtbHLH079	GSBRNA2T00094642001	BnabHLH249	0.0635524	0.563	0.112882	1.82779e-26
	At1g35460	AtbHLH080	GSBRNA2T00073811001	BnabHLH186	0.0710773	0.470986	0.150912	1.59894e-17
	At1g35460	AtbHLH080	GSBRNA2T00040262001	BnabHLH099	0.086399	0.657867	0.131332	1.19205e-20
	At5g58010	AtbHLH082	GSBRNA2T00148696001	BnabHLH409	0.0743617	0.383332	0.193988	1.83475e-15
	At5g58010	AtbHLH082	GSBRNA2T00052785001	BnabHLH135	0.0838611	0.394524	0.212563	1.76844e-14
	At1g66470	AtbHLH083	GSBRNA2T00102203001	BnabHLH271	0.0616026	0.288852	0.213267	1.41015e-11
	At4g33880	AtbHLH085	GSBRNA2T00092927001	BnabHLH244	0.0785033	0.351747	0.223181	2.44954e-15
	At3g21330	AtbHLH087	GSBRNA2T00091951001	BnabHLH241	0.0579572	0.465756	0.124437	7.67182e-26
	At5g67060	AtbHLH088	GSBRNA2T00112443001	BnabHLH293	0.169846	0.12283	1.38277	0.241265
	At1g06170	AtbHLH089	GSBRNA2T00087993001	BnabHLH233	0.0969756	0.427553	0.226815	1.4179e-18
	At1g10610	AtbHLH090	GSBRNA2T00156058001	BnabHLH437	0.124015	0.397867	0.3117	1.06731e-11
	At1g10610	AtbHLH090	GSBRNA2T00057441001	BnabHLH149	0.132736	0.254311	0.521943	0.000298715
	At5g43650	AtbHLH092	GSBRNA2T00018816001	BnabHLH046	0.156021	0.39712	0.392881	6.98276e-06
	At5g43650	AtbHLH092	GSBRNA2T00053135001	BnabHLH137	0.193799	0.37594	0.515505	0.00116291
	At5g65640	AtbHLH093	GSBRNA2T00000704001	BnabHLH002	0.0600833	0.458578	0.131021	1.99201e-26
	At1g22490	AtbHLH094	GSBRNA2T00073087001	BnabHLH184	0.0787514	0.372305	0.211524	4.57847e-14
	At1g72210	AtbHLH096	GSBRNA2T00102536001	BnabHLH274	0.0893195	0.333221	0.268048	1.94418e-11
	At1g72210	AtbHLH096	GSBRNA2T00116433001	BnabHLH302	0.0978998	0.337423	0.29014	3.67639e-10
	At1g72210	AtbHLH096	GSBRNA2T00099555001	BnabHLH264	0.0964249	0.328335	0.293678	1.8457e-10
	At3g24140	AtbHLH097	GSBRNA2T00002574001	BnabHLH007	0.136548	0.385751	0.35398	4.21727e-10
	At3g24140	AtbHLH097	GSBRNA2T00154882001	BnabHLH430	0.0286461	0.441835	0.0648344	9.83937e-38
	At2g41240	AtbHLH100	GSBRNA2T00123239001	BnabHLH323	0.121388	0.317731	0.382047	1.76797e-05
	At1g69010	AtbHLH102	GSBRNA2T00101987001	BnabHLH268	0.0977195	0.433343	0.225502	4.72672e-15
	At1g69010	AtbHLH102	GSBRNA2T00082773001	BnabHLH208	0.125756	0.410645	0.306239	6.04173e-10
	At5g54680	AtbHLH105	GSBRNA2T00074903001	BnabHLH191	0.0153283	0.394882	0.0388174	2.49535e-24
	At5g54680	AtbHLH105	GSBRNA2T00075853001	BnabHLH196	0.0319859	0.340171	0.094029	2.71027e-16
	At5g54680	AtbHLH105	GSBRNA2T00041401001	BnabHLH103	0.0230357	0.305452	0.0754152	2.32314e-17
	At2g41130	AtbHLH106	GSBRNA2T00132819001	BnabHLH364	0.0323261	0.518312	0.0623681	3.49301e-28
	At2g41130	AtbHLH106	GSBRNA2T00123248001	BnabHLH324	0.0341956	0.45681	0.0748575	3.85409e-25
	At3g56770	AtbHLH107	GSBRNA2T00126232001	BnabHLH333	0.140747	0.312017	0.451088	0.000223843
	At1g68240	AtbHLH109	GSBRNA2T00070233001	BnabHLH178	0.20507	0.347651	0.589874	0.0286809
	At1g61660	AtbHLH112	GSBRNA2T00092253001	BnabHLH243	0.0886694	0.276602	0.320567	6.77141e-10
	At3g26744	AtbHLH116	GSBRNA2T00092171001	BnabHLH242	0.112293	0.612803	0.183244	3.82675e-28
	At1g51140	AtbHLH122	GSBRNA2T00021175001	BnabHLH053	0.0629074	0.924572	0.0680394	1.6423e-50
	At1g05805	AtbHLH128	GSBRNA2T00003204001	BnabHLH011	0.0726363	0.342655	0.211981	1.23642e-16
	At2g43140	AtbHLH129	GSBRNA2T00045077001	BnabHLH114	0.124338	0.341312	0.364295	2.6589e-07
	At2g43140	AtbHLH129	GSBRNA2T00139091001	BnabHLH384	0.0961286	0.300805	0.319571	8.65659e-06
	At2g42280	AtbHLH130	GSBRNA2T00088584001	BnabHLH236	0.0674083	0.526317	0.128075	3.87533e-28
	At3g62090	AtbHLH132	GSBRNA2T00099073001	BnabHLH261	0.145231	0.317158	0.457913	0.00011384
	At1g74500	AtbHLH135	GSBRNA2T00102740001	BnabHLH275	0.0392811	0.14682	0.267546	0.0114019
	At1g74500	AtbHLH135	GSBRNA2T00099439001	BnabHLH263	0.0545932	0.0904511	0.603566	0.380502
	At5g39860	AtbHLH136	GSBRNA2T00098541001	BnabHLH257	0.0288143	0.404096	0.0713055	4.48482e-09
	At5g50915	AtbHLH137	GSBRNA2T00142208001	BnabHLH390	0.139948	0.315805	0.443146	2.8077e-05
	At2g27230	AtbHLH156	GSBRNA2T00118645001	BnabHLH305	0.0562632	0.477047	0.117941	2.80189e-43
	At2g27230	AtbHLH156	GSBRNA2T00045298001	BnabHLH116	0.0661753	0.434617	0.152261	1.26822e-37
	At1g63650	AtbHLH002	GSBRNA2T00000001001	BnabHLH001	0.0664604	0.41319	0.160847	1.05727e-35
	At4g16430	AtbHLH003	GSBRNA2T00056575001	BnabHLH146	0.0570656	0.805105	0.0708798	3.5543e-60
	At4g16430	AtbHLH003	GSBRNA2T00031364001	BnabHLH076	0.0824232	1.18728	0.0694216	2.55439e-60
	At5g46760	AtbHLH005	GSBRNA2T00128661001	BnabHLH349	0.0826514	0.51668	0.159966	9.53288e-33
	At5g46760	AtbHLH005	GSBRNA2T00115684001	BnabHLH299	0.0992064	0.674261	0.147134	2.99245e-45
	At1g32640	AtbHLH006	GSBRNA2T00106294001	BnabHLH285	0.0440486	0.932581	0.047233	9.14905e-69
	At1g03040	AtbHLH007	GSBRNA2T00002665001	BnabHLH009	0.0458409	0.358392	0.127907	9.01332e-20
	At1g09530	AtbHLH008	GSBRNA2T00100449001	BnabHLH267	0.0916619	0.374253	0.24492	1.92667e-19
	At1g09530	AtbHLH008	GSBRNA2T00019305001	BnabHLH050	0.0734125	0.424336	0.173006	9.87999e-28
	At2g43010	AtbHLH009	GSBRNA2T00084756001	BnabHLH216	0.124738	0.320009	0.389796	3.39156e-08
	At2g43010	AtbHLH009	GSBRNA2T00075487001	BnabHLH194	0.111952	0.365463	0.306329	1.89045e-12
	At4g36060	AtbHLH011	GSBRNA2T00100112001	BnabHLH266	0.170041	0.479727	0.354454	7.39471e-07
	At4g00480	AtbHLH012	GSBRNA2T00153534001	BnabHLH427	0.127401	0.279285	0.456167	2.92627e-07
	At2g20180	AtbHLH015	GSBRNA2T00120761001	BnabHLH310	0.252203	0.223481	1.12852	0.328664
	At2g46510	AtbHLH017	GSBRNA2T00037255001	BnabHLH090	0.149472	0.537381	0.278148	3.71724e-18
	At2g16910	AtbHLH021	GSBRNA2T00144969001	BnabHLH403	0.050162	0.391417	0.128155	8.94771e-34
	At2g16910	AtbHLH021	GSBRNA2T00150198001	BnabHLH415	0.0541291	0.329521	0.164266	1.70016e-26
	At4g36930	AtbHLH024	GSBRNA2T00131102001	BnabHLH359	0.118007	0.456464	0.258524	1.05246e-14
	At4g36930	AtbHLH024	GSBRNA2T00018993001	BnabHLH047	0.0866666	0.454009	0.190892	3.40478e-19
	At4g37850	AtbHLH025	GSBRNA2T00131181001	BnabHLH360	0.11938	0.314669	0.379383	1.06436e-06
	At4g37850	AtbHLH025	GSBRNA2T00093566001	BnabHLH246	0.12045	0.310245	0.388241	1.22061e-06
	At4g29930	AtbHLH027	GSBRNA2T00130251001	BnabHLH355	0.15099	0.361077	0.418166	2.09017e-05
	At4g29930	AtbHLH027	GSBRNA2T00086031001	BnabHLH222	0.149394	0.376477	0.39682	9.38647e-06
	At5g46830	AtbHLH028	GSBRNA2T00128668001	BnabHLH350	0.342521	0.156793	2.18455	0.000197903
	At5g46830	AtbHLH028	GSBRNA2T00115657001	BnabHLH298	0.355887	0.288449	1.23379	0.08501
	At2g28160	AtbHLH029	GSBRNA2T00148180001	BnabHLH406	0.0637534	0.513794	0.124084	1.46468e-25
	At2g28160	AtbHLH029	GSBRNA2T00127778001	BnabHLH342	0.0661985	0.471103	0.140518	5.70783e-24
	At2g28160	AtbHLH029	GSBRNA2T00047327001	BnabHLH121	0.0631202	0.545453	0.115721	9.00165e-27
	At1g68810	AtbHLH030	GSBRNA2T00054888001	BnabHLH143	0.0481109	0.399107	0.120546	1.15044e-25
	At1g68810	AtbHLH030	GSBRNA2T00117995001	BnabHLH304	0.0616893	0.421462	0.14637	1.82432e-23
	At3g25710	AtbHLH032	GSBRNA2T00139167001	BnabHLH386	0.0688828	0.253458	0.271772	2.41047e-09
	At3g23210	AtbHLH034	GSBRNA2T00142534001	BnabHLH392	0.157712	0.537006	0.293688	1.12791e-10
	At3g23210	AtbHLH034	GSBRNA2T00001048001	BnabHLH003	0.182215	0.715882	0.254532	6.2517e-13
	At5g57150	AtbHLH035	GSBRNA2T00060718001	BnabHLH163	0.132041	0.444667	0.296944	3.74689e-09
	At5g57150	AtbHLH035	GSBRNA2T00074458001	BnabHLH189	0.119907	0.260286	0.460673	0.000726176
	At3g50330	AtbHLH037	GSBRNA2T00002012001	BnabHLH004	0.0625649	0.424468	0.147396	1.00983e-14
	At3g50330	AtbHLH037	GSBRNA2T00126182001	BnabHLH332	0.0414506	0.36996	0.112041	1.12747e-16
	At4g00120	AtbHLH040	GSBRNA2T00153545001	BnabHLH428	0.118455	0.450312	0.26305	2.47912e-07
	At5g56960	AtbHLH041	GSBRNA2T00053092001	BnabHLH136	0.119488	0.334498	0.357215	1.31908e-10
	At5g08130	AtbHLH046	GSBRNA2T00015950001	BnabHLH036	0.0891181	0.320864	0.277745	7.59815e-17
	At2g42300	AtbHLH048	GSBRNA2T00010830001	BnabHLH025	0.174454	0.549335	0.317572	7.54254e-11
	At1g68920	AtbHLH049	GSBRNA2T00135296001	BnabHLH373	0.0989393	0.383885	0.257732	1.45892e-15
	At1g73830	AtbHLH050	GSBRNA2T00103461001	BnabHLH278	0.0696546	0.325191	0.214196	1.29843e-11
	At2g40200	AtbHLH051	GSBRNA2T00155161001	BnabHLH432	0.0846194	0.484026	0.174824	3.4785e-16
	At2g40200	AtbHLH051	GSBRNA2T00028712001	BnabHLH072	0.0949471	0.519063	0.18292	5.99684e-15
	At2g34820	AtbHLH053	GSBRNA2T00132352001	BnabHLH361	0.141152	0.321149	0.43952	2.76456e-05
	At1g27740	AtbHLH054	GSBRNA2T00142233001	BnabHLH391	0.0595027	0.281004	0.211751	1.00835e-09
	At4g02590	AtbHLH059	GSBRNA2T00018220001	BnabHLH044	0.027584	0.645565	0.0427284	7.12134e-43
	At4g02590	AtbHLH059	GSBRNA2T00002398001	BnabHLH006	0.0531884	0.685954	0.0775393	3.52989e-35
	At4g02590	AtbHLH059	GSBRNA2T00152541001	BnabHLH424	0.0445779	0.455316	0.0979054	1.06642e-25
	At3g57800	AtbHLH060	GSBRNA2T00155766001	BnabHLH434	0.0941389	0.318141	0.295903	3.70966e-11
	At3g57800	AtbHLH060	GSBRNA2T00105760001	BnabHLH284	0.14102	0.377588	0.373476	1.31682e-07
	At3g07340	AtbHLH062	GSBRNA2T00039003001	BnabHLH094	0.152685	0.34611	0.441146	1.38022e-07
	At4g34530	AtbHLH063	GSBRNA2T00130837001	BnabHLH358	0.169176	0.37782	0.447768	1.57962e-05
	At2g18300	AtbHLH064	GSBRNA2T00029080001	BnabHLH073	0.14319	0.0704297	2.0331	0.00481275
	At2g18300	AtbHLH064	GSBRNA2T00002971001	BnabHLH010	0.167195	0.0780598	2.14188	0.00181788
	At3g59060	AtbHLH065	GSBRNA2T00155661001	BnabHLH433	0.096655	0.36972	0.261428	2.78219e-16
	At2g24260	AtbHLH066	GSBRNA2T00127322001	BnabHLH339	0.0916767	0.358365	0.25582	2.83169e-13
	At4g30980	AtbHLH069	GSBRNA2T00130395001	BnabHLH356	0.185011	0.0656913	2.81637	8.93106e-05
	At2g46810	AtbHLH070	GSBRNA2T00073196001	BnabHLH185	0.138464	0.446662	0.309996	1.12082e-10
	At2g46810	AtbHLH070	GSBRNA2T00038196001	BnabHLH092	0.142591	0.467772	0.30483	7.63683e-11
	At5g67110	AtbHLH073	GSBRNA2T00070429001	BnabHLH181	0.130131	0.273691	0.475467	0.0010177
	At1g10120	AtbHLH074	GSBRNA2T00019267001	BnabHLH049	0.074463	0.366224	0.203326	6.90015e-15
	At3g23690	AtbHLH077	GSBRNA2T00142647001	BnabHLH394	0.0777742	0.529657	0.146839	7.76018e-24
	At5g48560	AtbHLH078	GSBRNA2T00143019001	BnabHLH396	0.393542	0.709478	0.554692	9.57843e-05
	At5g48560	AtbHLH078	GSBRNA2T00120665001	BnabHLH309	0.534043	0.464469	1.14979	0.296004
	At1g35460	AtbHLH080	GSBRNA2T00153299001	BnabHLH426	0.0662504	0.443587	0.149351	6.59765e-17
	At5g58010	AtbHLH082	GSBRNA2T00060660001	BnabHLH162	0.0834366	0.405465	0.20578	2.72762e-15
	At5g58010	AtbHLH082	GSBRNA2T00114957001	BnabHLH296	0.0646518	0.398064	0.162416	5.75882e-17
	At2g14760	AtbHLH084	GSBRNA2T00135049001	BnabHLH371	0.138684	0.407741	0.340127	4.74912e-09
	At4g33880	AtbHLH085	GSBRNA2T00099938001	BnabHLH265	0.0758119	0.371483	0.204079	9.98927e-17
	At4g33880	AtbHLH085	GSBRNA2T00040094001	BnabHLH098	0.103117	0.379838	0.271477	1.0886e-12
	At3g21330	AtbHLH087	GSBRNA2T00052027001	BnabHLH132	0.0550425	0.383107	0.143674	1.52175e-20
	At5g67060	AtbHLH088	GSBRNA2T00070424001	BnabHLH180	0.155558	0.131697	1.18118	0.593252
	At5g67060	AtbHLH088	GSBRNA2T00134891001	BnabHLH370	0.150485	0.130953	1.14916	0.678573
	At1g06170	AtbHLH089	GSBRNA2T00031996001	BnabHLH078	0.101677	0.402148	0.252833	5.55378e-16
	At1g10610	AtbHLH090	GSBRNA2T00064999001	BnabHLH172	0.117092	0.376546	0.310962	4.25799e-11
	At5g43650	AtbHLH092	GSBRNA2T00158101001	BnabHLH439	0.152905	0.367068	0.416558	1.77969e-05
	At1g22490	AtbHLH094	GSBRNA2T00153148001	BnabHLH425	0.0876053	0.402399	0.217708	1.17023e-13
	At1g72210	AtbHLH096	GSBRNA2T00103287001	BnabHLH277	0.0830999	0.315857	0.263094	2.50912e-11
	At1g72210	AtbHLH096	GSBRNA2T00137238001	BnabHLH378	0.0908009	0.384096	0.236401	2.09193e-13
	At1g72210	AtbHLH096	GSBRNA2T00096725001	BnabHLH251	0.0931634	0.307256	0.303211	1.23683e-09
	At3g24140	AtbHLH097	GSBRNA2T00158357001	BnabHLH440	0.0393248	0.390516	0.1007	2.21726e-30
	At5g65320	AtbHLH099	GSBRNA2T00055804001	BnabHLH144	0.155867	0.373542	0.417268	5.1579e-06
	At2g41240	AtbHLH100	GSBRNA2T00024289001	BnabHLH059	0.12592	0.297106	0.423823	0.00251298
	At2g41240	AtbHLH100	GSBRNA2T00084613001	BnabHLH214	0.12208	0.330556	0.369319	7.26219e-06
	At1g69010	AtbHLH102	GSBRNA2T00054850001	BnabHLH141	0.0984012	0.422425	0.232943	4.72133e-14
	At5g54680	AtbHLH105	GSBRNA2T00087503001	BnabHLH231	0.0282511	0.403918	0.0699425	2.26094e-22
	At5g54680	AtbHLH105	GSBRNA2T00077317001	BnabHLH200	0.0383204	0.344468	0.111245	8.18776e-16
	At2g41130	AtbHLH106	GSBRNA2T00024307001	BnabHLH060	0.0287035	0.467091	0.0614516	1.76308e-25
	At1g68240	AtbHLH109	GSBRNA2T00135128001	BnabHLH372	0.211452	0.34786	0.607866	0.0413353
	At1g61660	AtbHLH112	GSBRNA2T00029369001	BnabHLH075	0.0881681	0.295868	0.297999	9.05894e-11
	At3g26744	AtbHLH116	GSBRNA2T00040443001	BnabHLH101	0.0825381	0.508093	0.162447	2.13592e-28
	At1g51140	AtbHLH122	GSBRNA2T00029173001	BnabHLH074	0.0558745	0.873449	0.0639699	1.52419e-50
	At1g62975	AtbHLH125	GSBRNA2T00115782001	BnabHLH301	0.143491	0.327659	0.437927	8.00551e-05
	At2g42280	AtbHLH130	GSBRNA2T00010831001	BnabHLH026	0.0793102	0.335692	0.236258	3.66684e-13
	At2g42280	AtbHLH130	GSBRNA2T00084696001	BnabHLH215	0.0634081	0.460446	0.13771	3.23579e-25
	At1g74500	AtbHLH135	GSBRNA2T00103558001	BnabHLH279	0.069005	0.13212	0.522291	0.152984
	At1g74500	AtbHLH135	GSBRNA2T00143624001	BnabHLH399	0.048524	0.0728465	0.666113	0.529346
	At5g50915	AtbHLH137	GSBRNA2T00082740001	BnabHLH207	0.137917	0.295732	0.466358	0.000152449
	At2g27230	AtbHLH156	GSBRNA2T00148332001	BnabHLH407	0.0721115	0.513921	0.140316	2.87435e-39
	At2g27230	AtbHLH156	GSBRNA2T00127693001	BnabHLH341	0.0638839	0.408689	0.156314	5.6951e-36
