# Supplementary material for: Comparative analysis of basic helix–loop–helix gene family among Brassica oleracea, Brassica rapa, and Brassica napus
Source: BMC Genomics. 2020 Feb 24;21:178. doi: 10.1186/s12864-020-6572-6 (PMC7041300; doi:10.1186/s12864-020-6572-6)
Supplement: Supplementary file 21 — Additional file 21: Table S8. Subcellular location predictions of partial bHLH proteins [file 12864_2020_6572_MOESM21_ESM.xlsx]

## Sheet: Table S8
	Table S8 Subcellular location predictions of partial bHLH proteins
	Species	Protein	Method			Predicted result
			mPLoc	Softberry	WolfPsort
	B. rapa	BrabHLH037	Chloroplast, Cytoplasm, Mitochondrion	Chloroplast	Cytoplasm	Chloroplast, Cytoplasm
		BrabHLH155	Chloroplast	Cytoplasmic	Chloroplast	Chloroplast
		BrabHLH214	Chloroplast, Nucleus	Cytoplasmic	Nucleus	Nucleus
		BrabHLH236	Chloroplast	Nucleus	Nucleus	Nucleus
		BrabHLH249	Chloroplast	Nucleus	Nucleus	Nucleus
		BrabHLH062	Nucleus	None	Nucleus	Nucleus
		BrabHLH076	Nucleus	None	Nucleus	Nucleus
		BrabHLH080	Nucleus	None	Nucleus	Nucleus
		BrabHLH099	Nucleus	None	Golgi apparatus	Not sure
		BrabHLH198	Nucleus	None	Nucleus	Nucleus
		BrabHLH218	Nucleus	None	Nucleus	Nucleus
		BrabHLH234	Nucleus	None	Nucleus	Nucleus
		BrabHLH008	Nucleus	Nucleus	Cytoplasm	Nucleus
		BrabHLH067	Nucleus	Nucleus	Cytoplasm	Nucleus
		BrabHLH123	Nucleus	Nucleus	Cytoplasm	Nucleus
		BrabHLH162	Nucleus	Nucleus	Cytoplasm	Nucleus
		BrabHLH197	Nucleus	Nucleus	Cytoplasm	Nucleus
		BrabHLH013	Nucleus	Nucleus	Peroxisome	Nucleus
		BrabHLH040	Nucleus	Nucleus	Peroxisome	Nucleus
		BrabHLH209	Nucleus	Nucleus	Peroxisome	Nucleus
		BrabHLH021	Nucleus	Nucleus	Mitochondria	Nucleus
		BrabHLH039	Nucleus	Nucleus	Mitochondria	Nucleus
		BrabHLH051	Nucleus	Nucleus	Mitochondria	Nucleus
		BrabHLH141	Nucleus	Nucleus	Mitochondria	Nucleus
		BrabHLH243	Nucleus	Nucleus	Mitochondria	Nucleus
		BrabHLH245	Nucleus	Nucleus	Mitochondria	Nucleus
		BrabHLH248	Nucleus	Nucleus	Mitochondria	Nucleus
		BrabHLH027	Nucleus	Nucleus	Vacuole	Nucleus
		BrabHLH112	Nucleus	Nucleus	Vacuole	Nucleus
		BrabHLH018	Nucleus	Nucleus	Chloroplast	Nucleus
		BrabHLH042	Nucleus	Nucleus	Chloroplast	Nucleus
		BrabHLH058	Nucleus	Nucleus	Chloroplast	Nucleus
		BrabHLH064	Nucleus	Nucleus	Chloroplast	Nucleus
		BrabHLH092	Nucleus	Nucleus	Chloroplast	Nucleus
		BrabHLH168	Nucleus	Nucleus	Chloroplast	Nucleus
		BrabHLH240	Nucleus	Nucleus	Chloroplast	Nucleus
		BrabHLH201	Nucleus	Nucleus	Endoplasmic Reticulum	Nucleus
	B. oleracea	BolbHLH114	Chloroplast, Mitochondrion Plastid	None	Nucleus	Not sure
		BolbHLH153	Chloroplast	Nucleus	Nucleus	Nucleus
		BolbHLH146	Chloroplast, Nucleus	Nucleus	Nucleus	Nucleus
		BolbHLH255	Chloroplast, Nucleus	Nucleus	Plasma membrane	Not sure
		BolbHLH188	Chloroplast, Golgi apparatus, Nucleus	None	Golgi apparatus	Golgi apparatus
		BolbHLH040	Chloroplast, Nucleus	Nucleus	Nucleus	Nucleus
		BolbHLH094	Nucleus	None	Nucleus	Nucleus
		BolbHLH156	Nucleus	None	Nucleus	Nucleus
		BolbHLH137	Nucleus	None	Nucleus	Nucleus
		BolbHLH189	Nucleus	None	Cytoplasm	Not sure
		BolbHLH210	Nucleus	None	Cytoplasm	Not sure
		BolbHLH239	Nucleus	Nucleus	Cytoplasm	Nucleus
		BolbHLH068	Nucleus	Nucleus	Cytoplasm	Nucleus
		BolbHLH071	Nucleus	Nucleus	Peroxisome	Nucleus
		BolbHLH141	Nucleus	Nucleus	Peroxisome	Nucleus
		BolbHLH179	Nucleus	Nucleus	Mitochondria	Nucleus
		BolbHLH207	Nucleus	Nucleus	Mitochondria	Nucleus
		BolbHLH124	Nucleus	Nucleus	Mitochondria	Nucleus
		BolbHLH212	Nucleus	Nucleus	Mitochondria	Nucleus
		BolbHLH019	Nucleus	Nucleus	Chloroplast	Nucleus
		BolbHLH024	Nucleus	Nucleus	Chloroplast	Nucleus
		BolbHLH044	Nucleus	Nucleus	Chloroplast	Nucleus
		BolbHLH068	Nucleus	Nucleus	Chloroplast	Nucleus
		BolbHLH077	Nucleus	Nucleus	Chloroplast	Nucleus
		BolbHLH112	Nucleus	Nucleus	Chloroplast	Nucleus
		BolbHLH128	Nucleus	Nucleus	Chloroplast	Nucleus
		BolbHLH203	Nucleus	Nucleus	Chloroplast	Nucleus
		BolbHLH230	Nucleus	Nucleus	Chloroplast	Nucleus
		BolbHLH175	Nucleus	Nucleus	Endoplasmic Reticulum	Nucleus
	B. napus	BnabHLH116	Chloroplast	Nucleus	Nucleus	Nucleus
		BnabHLH305	Chloroplast	Nucleus	Nucleus	Nucleus
		BnabHLH341	Chloroplast, Nucleus	Nucleus	Nucleus	Nucleus
		BnabHLH407	Chloroplast	Nucleus	Nucleus	Nucleus
		BnabHLH350	Cell membrane, Chloroplast, Nucleus	Nucleus	Nucleus	Nucleus
		BnabHLH273	Nucleus	None	Nucleus	Nucleus
		BnabHLH328	Nucleus	None	Nucleus	Nucleus
		BnabHLH062	Nucleus	None	Nucleus	Nucleus
		BnabHLH017	Nucleus	None	Golgi apparatus	Not sure
		BnabHLH276	Nucleus	None	Nucleus	Nucleus
		BnabHLH295	Nucleus	None	Nucleus	Nucleus
		BnabHLH291	Nucleus	Nucleus	Cytoplasm	Nucleus
		BnabHLH420	Nucleus	Nucleus	Cytoplasm	Nucleus
		BnabHLH428	Nucleus	Nucleus	Cytoplasm	Nucleus
		BnabHLH303	Nucleus	Nucleus	Cytoplasm	Nucleus
		BnabHLH301	Nucleus	Nucleus	Cytoplasm	Nucleus
		BnabHLH326	Nucleus	Nucleus	Cytoplasm	Nucleus
		BnabHLH409	Nucleus	Nucleus	Peroxisome	Nucleus
		BnabHLH013	Nucleus	Nucleus	Peroxisome	Nucleus
		BnabHLH032	Nucleus	Nucleus	Peroxisome	Nucleus
		BnabHLH162	Nucleus	Nucleus	Peroxisome	Nucleus
		BnabHLH088	Nucleus	Nucleus	Peroxisome	Nucleus
		BnabHLH397	Nucleus	Nucleus	Mitochondria	Nucleus
		BnabHLH354	Nucleus	Nucleus	Mitochondria	Nucleus
		BnabHLH402	Nucleus	Nucleus	Mitochondria	Nucleus
		BnabHLH257	Nucleus	Nucleus	Mitochondria	Nucleus
		BnabHLH263	Nucleus	Nucleus	Mitochondria	Nucleus
		BnabHLH024	Nucleus	Nucleus	Mitochondria	Nucleus
		BnabHLH375	Nucleus	Nucleus	Mitochondria	Nucleus
		BnabHLH166	Nucleus	Nucleus	Mitochondria	Nucleus
		BnabHLH423	Nucleus	Nucleus	Mitochondria	Nucleus
		BnabHLH388	Nucleus	Nucleus	Mitochondria	Nucleus
		BnabHLH399	Nucleus	Nucleus	Mitochondria	Nucleus
		BnabHLH288	Nucleus	Nucleus	Mitochondria	Nucleus
		BnabHLH016	Nucleus	Nucleus	Chloroplast	Nucleus
		BnabHLH345	Nucleus	Nucleus	Chloroplast	Nucleus
		BnabHLH059	Nucleus	Nucleus	Chloroplast	Nucleus
		BnabHLH133	Nucleus	Nucleus	Chloroplast	Nucleus
		BnabHLH083	Nucleus	Nucleus	Chloroplast	Nucleus
		BnabHLH286	Nucleus	Nucleus	Chloroplast	Nucleus
		BnabHLH206	Nucleus	Nucleus	Golgi apparatus	Nucleus
		BnabHLH230	Nucleus	Nucleus	Plasma membrane	Nucleus
		BnabHLH370	Nucleus	Nucleus	Cytoskeleton	Nucleus
