# Supplementary material for: Comparative analysis of basic helix–loop–helix gene family among Brassica oleracea, Brassica rapa, and Brassica napus
Source: BMC Genomics. 2020 Feb 24;21:178. doi: 10.1186/s12864-020-6572-6 (PMC7041300; doi:10.1186/s12864-020-6572-6)
Supplement: Supplementary file 22 — Additional file 22: Table S9. Original Ct values of selected genes of B. olerecea, B. rapa and B. napus [file 12864_2020_6572_MOESM22_ESM.xlsx]

## Sheet: Table S9
Table S9 Original Ct values of selected genes of Brassica olerecea, Brassica rapa and Brassica napus
B. oleracea									B. rapa									B. napus
	Small Buds	Middle Buds	Big Buds	Silique	Flower	leaf	Stem	Root		Small Buds	Middle Buds	Big Buds	Silique	Flower	leaf	Stem	Root		Small Buds	Middle Buds	Big Buds	Silique	Flower	leaf	Stem	Root
GAPDH	18.76	22.23	19.49	21.18	19.85	20.46	20.99	22.92	UBC10	19.88	20.22	20.09	20.37	20.14	20.04	19.91	20.63	25S	10.57	11.14	10.84	10.8	10.79	10.47	10.66	10.43
	20.43	21.79	19.52	21.34	19.74	20.2	21	22.98		19.87	20.72	20.23	20.24	20.26	19.85	20.03	20.53		10.27	10.9	10.83	10.57	10.61	10.57	10.48	10.35
	21.09	21.65	19.51	19.15	19.67	20.2	20.88	22.43		19.8	20.2	20.08	20.21	20.05	19.69	20.02	20.49		10.33	10.75	10.74	10.57	10.69	10.3	10.36	10.22
BolbHLH128	26.99	27.23	25.61	26.58	25.58	26.67	28.02	27.23	BrabHLH033	27.36	27.4	28.88	28.29	29.06	24.19	29.53	29.05	BnabHLH325	23.45	23.46	24.76	27.77	26.43	27.38	27.82	31.93
	27.31	27	25.68	27.17	25.64	26.75	28.07	27.32		27.17	27.3	29.28	28.4	28.7	23.65	28.6	27.97		23.71	23.34	24.92	27.74	26.52	27.4	27.94	31.33
	26.95	27.54	25.6	26.39	25.82	26.75	28.61	27.37		27.11	27.26	29.25	28.3	28.99	23.99	29.18	28.76		23.53	23.33	24.83	27.71	26.44	27.18	27.76	31.66
BolbHLH105	29.35	30.1	28.22	27.72	27.33	28.12	30.53	28.08	BrabHLH035	31.9	34.64	32.94	30.2	33.36	21.42	30.57	31.92	BnabHLH243	24.43	26.94	24.87	25.98	26.43	26.78	27.28	26.99
	29.58	29.04	28.41	27.91	27.06	28.16	30.3	28.01		31.86	34.25	32.86	30.78	33.53	21.41	30.43	32.08		24.42	26.79	24.61	25.85	26.59	27.19	27.46	26.03
	29.26	29.48	28.21	28.28	27.14	28.17	31.12	27.75		32.06	34.9	32.84	30.41	32.62	21.82	30.74	32.48		24.48	27.06	24.98	25.61	26.45	27.01	27.12	27.47
BolbHLH153	29.8	29.31	28.27	29.72	27.06	28.74	30.44	28.12	BrabHLH119	26.62	31.05	27.3	26.97	29.16	23.7	28.65	30.57	BnabHLH174	25.34	24.1	24.94	24.8	28.36	27.55	29.38	32.14
	30.37	28.81	28.09	28.65	27.02	28.87	30.7	27.75		26.71	30.89	27.55	27.09	28.74	23.35	28.53	30.39		25.44	24.07	24.93	24.73	28.44	26.66	29.74	32.59
	30.37	29.32	27.8	28.1	27.08	29.1	30.25	27.69		26.68	31.21	27.5	27.04	29.06	24.75	28.92	30.51		25.29	24.08	24.78	24.72	28.34	26.68	29.35	32.38
BolbHLH145	29.48	34.19	28.5	30.41	31.09	30.88	29.7	30.62	BrabHLH040	32.69	33.7	34.03	36.48	31.71	25.8	36.74	38.22	BnabHLH242	30.5	31.47	29.7	31.26	30.27	30.27	31.2	34.32
	28.4	35.24	29.36	30.95	30.52	31.25	29.23	30.47		33.44	33.42	33.31	35.52	32.57	25.44	35.62	37.25		31.03	31.52	29.77	31.41	30.26	30.58	31.2	32.82
	30.68	35.02	28.89	30.45	31.38	31.18	29.1	30.59		33.77	33.48	33.64	36.16	33.12	26.29	36.59	39.1		30.63	31.65	29.9	30.89	30.3	30.68	31.29	32.3
BolbHLH018	30.15	30.12	31.38	31.46	28.29	32.28	31.18	29.02	BrabHLH047	26.95	29.15	26.11	26.51	25.09	20.34	27.64	24.43	BnabHLH092	26.89	26.52	29.05	30.17	27.67	30.96	28.61	33.81
	28.69	30.21	30.6	31.04	29.04	32.48	31.68	29.29		26.84	29.33	26.18	26.64	24.86	20.31	27.55	24.92		26.76	26.57	28.74	30.21	27.68	30.3	28.48	34.43
	29.55	30.48	31.79	31.99	28.1	32.08	30.56	29.29		26.55	29.1	26.43	26.69	24.41	20.21	28	24.33		26.93	26.56	28.81	29.92	27.57	30.52	28.43	35.17
BolbHLH130	30.41	31.52	31.05	28.99	29.34	33.07	31.73	35.92	BrabHLH034	29.15	31.2	27.59	28.07	26.52	24.95	26.83	36	BnabHLH308	24.97	28.12	24.4	25.71	27.51	29.15	28.91	28.79
	29.39	32.01	30.93	29.32	29.14	33.38	31.7	N/A		29.32	31.14	27.65	28.2	26.61	25.8	27.05	34.95		24.88	28.07	24.43	25.63	27.27	29.11	28.76	28.46
	27.69	31.57	31.01	31.11	29.69	33.12	32.05	35.81		29.42	31.49	27.79	28.41	25.66	25.74	27.17	35.65		24.91	28.07	24.37	25.83	27.22	29	28.7	28.69
BolbHLH095	35.4	33.09	36.21	36.99	34.02	39.85	35.02	33.58	BrabHLH065	29.52	29.07	29.67	34.05	30.3	28.38	31.2	32.13	BnabHLH084	27.74	27.43	27.76	24.39	29.14	28.49	29.68	33.15
	33.96	33.71	37.6	35.1	33.46	38.9	35.59	34.05		30.05	29.29	29.31	32.23	33.49	27.9	30.91	30.87		25.76	27.6	27.28	26.15	28.67	29.12	29.18	33.07
	34.04	35.07	39.4	36.5	33.29	39.54	34.26	33.4		30.28	30.18	31.69	30.31	29.44	28.03	29.41	29.61		26.19	25.73	25.31	24.4	26.29	28.71	28.63	32.5
BolbHLH097	31	32.01	31.51	31.62	32.01	34.49	35.24	32.56	BrabHLH153	29.67	28.15	29.73	26.98	26.17	24	27.3	35.73	BnabHLH022	28.82	26.97	24.07	24.13	30.18	26.96	28.15	35.8
	31.04	32.39	31.17	30.7	32.07	34.79	35.15	32.06		29.85	28.14	29.92	26.43	26.23	24.2	27.15	36.11		28.63	24.65	22.52	22.68	29.69	27.14	28.67	35.11
	31.05	32.98	32.04	29.72	31.3	34.64	34.88	32.29		29.96	28.11	29.67	26.54	26	23.49	27.2	34.91		27.57	26.1	22.56	23.82	29.84	26.9	25.88	29.01
BolbHLH177	31.93	32.76	33.05	29.13	30.54	30.03	31.85	32.03	BrabHLH060	31.46	27.12	24.49	23.41	23.33	30.66	34.13	39.21	BnabHLH218	31.92	31.2	32.34	31.13	31.85	34.02	33.5	34.28
	32.12	32.42	32.17	30.03	30.89	30.05	31.87	32.55		31.25	27.18	24.42	23.37	22.94	30.52	35.76	38.92		33.15	31.91	31.42	30.42	30.84	32.52	31.3	34.03
	31.88	32.78	32.67	30.33	30.86	30.27	32.34	32.22		31.11	27.27	24.49	23.42	23.43	30.69	35.9	38.85		32.06	31.42	31.52	30.71	32.98	31.5	32.89	34.56
BolbHLH141	35.18	39.85	37.53	37.56	39.82	38.76	38.64	38.65	BrabHLH239	29.72	28.49	31.37	29.15	30.91	29.7	28.11	27.13	BnabHLH114	22.37	22.9	25.33	25.56	27.17	29.15	27.8	37.89
	34.37	37.5	39.37	38.05	36.52	38.51	37.94	37.92		29.9	28.43	31.26	28.81	30.47	29.18	28.09	27.14		22.36	22.79	25.47	25.67	27.18	29.04	28.05	37.22
	33.77	39.99	37	37.02	37.08	38.81	38.53	38.07		29.77	28.25	31.33	28.75	30.75	28.58	28.01	27.07		22.2	22.82	25.21	25.78	27.09	29.31	27.89	37.78
BolbHLH118	31.36	32.83	31.16	31.59	30.87	29.82	30.11	26.44	BrabHLH117	31.39	33.04	30.82	29.9	32.4	25.75	30.9	35.18	BnabHLH027	35.25	34.58	36.93	29.23	33.26	35.2	37.52	37.86
	32.8	31.32	31.38	30.44	31.57	29.77	30.03	26.5		31.82	33.02	30.63	28.35	33.48	26.12	30.64	34.4		34.64	35.09	38.58	29.19	32.41	39.63	35.18	38.23
	31.44	32.35	31.17	31.09	31.37	30.1	29.57	26.23		30.23	32.8	30.52	29.59	32.84	26.13	30.13	35.03		34.55	34.69	35.14	29.01	33.32	39.29	34.51	36.34
BolbHLH088	25.25	25.63	25.94	25.27	24.8	25.21	27.02	27.61	BrabHLH129	33.3	33.72	32.42	36.31	31.73	25.38	35.1	33.64	BnabHLH237	24.84	25.84	28.18	23.96	26.96	31.17	30.2	32.92
	25.65	27.02	26.01	25.59	25.07	25.16	26.76	27.64		33.05	33.85	32.35	34.38	32.38	25.08	33.99	34.77		24.73	25.73	28.25	23.77	26.91	31.5	29.83	33.28
	26.51	27.02	25.77	26.14	25.04	25.19	26.85	27.84		33.53	32.94	33	35.46	32.58	25.6	38.9	36.71		24.75	25.71	28.27	23.86	26.75	31.76	30	32.52
BolbHLH179	25.68	27.72	25.55	27.11	26.01	25.43	28.02	25.71	BrabHLH045	26.09	27.27	25.49	26.16	26.16	13.32	25.66	26.82	BnabHLH284	23.28	23.49	24.36	19.7	27.13	29.01	29.63	36.18
	26.89	28.65	25.22	27.4	25.84	25.42	27.84	25.72		25.43	27.57	24.95	26.7	26.32	12.93	26.78	28.23		23.26	23.49	24.35	19.65	27.38	28.86	29.33	36.85
	27.27	27.4	25.49	27.35	25.99	25.48	27.79	25.6		25.19	27.17	23.79	26.86	25.77	12.74	26.25	27.14		23.21	23.49	24.39	19.75	27.19	29.63	29.34	35.74
BolbHLH093	33.62	32.05	28.98	30.83	28.13	30.05	29.33	28.29	BrabHLH068	29.41	29.11	31.92	29.16	30.37	23.62	35.05	32.32	BnabHLH217	31.67	32.64	32.63	33.11	31.8	35.55	31.79	35.35
	34.21	32.33	29.08	29.35	28.05	30.08	29.33	28.35		29.49	29.05	32.35	28.14	29.7	23.86	34.48	31.46		31.69	32.9	33.81	32.71	31.58	33.96	32.2	35.67
	33.41	30.9	28.77	29.49	28.23	30.13	29.31	28.28		29.49	29.02	31.03	28.12	30.14	23.83	34.41	32.52		31.49	33.19	33.94	33.17	32.04	35.36	32.27	34.85
BolbHLH158	27.32	27.78	26.19	28.51	26.71	24.5	27.23	26.56	BrabHLH128	28.09	27.2	28.71	25.21	27.24	20.8	27.88	29.23	BnabHLH244	22.11	22.52	23.21	21.27	25.15	26.1	25.64	28.54
	27.41	28.13	26.34	27.91	26.81	24.29	27.33	26.36		27.42	26.78	28.39	26.1	26.95	20.77	28.57	28.89		22.06	22.31	23.15	21.28	25.23	25.71	25.66	28.05
	26.56	28.24	26.43	28.41	26.35	24.18	27.29	26.25		27.26	27.46	28.34	26.39	26.95	21.05	27.43	29.01		22.04	22.83	23.02	21.2	25.21	25.79	25.5	28.06
BolbHLH053	35.57	34.56	36.48	36.02	34.7	32.19	37.4	33.5	BrabHLH056	30.18	29.73	32.17	30.01	29.12	23.23	36.08	32.69	BnabHLH342	24.81	24.09	25.34	23.55	27.55	25.67	27.23	29.59
	35.64	34.02	37.49	38.78	35.08	32.68	39.53	33.09		29.99	30.09	32.34	29.31	29.84	23.5	36.21	32.69		24.74	24.13	25.38	23.44	27.86	25.72	27.26	29.54
	36.09	36.01	36.2	38.38	35.16	32.55	38.88	32.43		29.39	30.06	32.09	29.77	30.1	23.15	35.22	32.44		24.67	24.11	25.32	23.45	27.64	25.5	27.27	29.43
BolbHLH109	29.31	30.01	28.16	28.93	27.77	27.08	30.61	31.15	BrabHLH212	34.05	35.58	30.65	29.59	30.59	24.6	33.04	37.81	BnabHLH294	28.03	27.06	28.93	23.22	30.24	31.39	30.67	31.4
	28.18	29.26	27.8	27.66	27.85	27.02	30.66	31.22		34.84	34.42	31.18	29.4	30.68	25.03	32.56	35.58		28	27.18	28.68	23.2	30.11	31.46	30.64	31.33
	28.6	29.99	26.77	28.36	27.78	26.89	30.28	30.74		33.31	34.09	31.02	29.06	31.42	24.48	33.02	35.56		28.01	27.14	28.59	23.36	29.89	32.11	31.14	32.45
BolbHLH056	28.18	28.57	28.23	28.14	27.7	29.15	28.16	30.38	BrabHLH020	26.78	27.47	27.99	26.52	30.08	24.25	26.51	31.47	BnabHLH288	25.24	26.34	25.4	23.33	28.05	27.9	28.96	28.21
	28.11	28.55	28.22	28.01	27.52	28.95	28.12	30.32		26.52	27.47	29.61	27.25	29.57	25.02	27.01	31.29		25.14	26.32	25.46	23.29	28.09	27.78	29	28.32
	27.89	28.38	28.03	28.12	27.7	29.19	28.14	30.3		26.46	27.52	30.08	27.51	29.93	25.67	28.01	31.34		25.31	26.22	25.44	23.31	27.98	27.97	28.66	28.06
BolbHLH036	27.07	26.84	25.93	26.53	24.71	25.75	27.43	24.89	BrabHLH083	26.38	27.01	25.26	24.28	23.5	24.06	25.59	25.83	BnabHLH363	31.86	29.44	30.34	35.44	30.85	33.46	30.87	39.17
	26.8	26.75	25.86	26.92	24.74	25.76	27.34	24.81		26.35	27	25.43	24.94	23.46	23.32	25.86	25.83		26.56	27.6	32.08	33.75	28.92	30.24	30.59	39.56
	26.44	26.72	25.86	26.56	24.75	25.67	27.24	24.74		26.84	26.75	24.8	25.23	23.82	23.36	25.58	25.9		22.41	24.9	26.9	29.8	27.92	29.37	30.69	38.95
BolbHLH180	33.13	33.83	34.67	38.89	33.53	34.67	37.34	31.16	BrabHLH144	32.25	31.47	30.31	26.54	29.59	24.58	28.06	30.69	BnabHLH187	23.93	26.46	24.64	30	26.76	29.53	31.92	32.6
	33.32	33.19	33.7	39.17	34.76	35.87	37.01	30.72		30.62	30.75	31.27	27.19	29.39	24.84	28.03	33.53		22.8	23.49	27.01	25.47	32.33	38.53	29.4	32.97
	33.46	34.3	34.88	38.25	34.36	34.35	37.82	31.06		29.11	28.04	29.68	27.26	28.33	23.84	27.12	32.78		22.54	23.17	23.29	23.36	25.89	27.27	26.15	30.37
BolbHLH035	29.16	27.13	28.08	27.58	27.27	27.55	30.27	29	BrabHLH095	23.82	22.56	29.26	34.06	30.58	31.64	32.46	29.86	BnabHLH302	26.75	26.46	27.22	26.92	23.27	24.81	23.92	25.93
	28.54	27.13	28.5	27.41	26.62	27.52	29.71	28.71		23.8	22.19	29.7	33.52	33.32	32.42	32.43	30.62		26.73	26.59	27.62	26.9	23.27	24.91	23.92	25.88
	28.64	27.1	28.2	27.1	26.74	27.19	29.01	27.85		23.86	22.37	29.32	31.26	35.86	33	34.11	30.15		26.5	26.53	27.49	27.06	23.45	24.87	23.74	25.66
BolbHLH127	33.25	29.29	30.12	27.01	27.66	30.24	29.67	35.23	BrabHLH041	30.13	30.44	31.36	30.66	31.02	31.88	31.03	27.58	BnabHLH121	23.53	24.57	25.39	29.57	24.84	25.77	26.64	35.22
	33.19	28.82	30.16	27.24	28.01	30.22	29.94	35.04		29.88	30.65	31.08	31.77	30.95	31.81	31.31	27.5		23.58	24.62	25.33	29.29	24.81	25.97	26.42	35.22
	33.15	29.1	30.21	26.79	27.64	30.24	29.37	33.66		29.72	30.75	31.03	30.42	30.89	32.1	30.86	27.51		23.48	24.71	25.3	29.4	25.03	25.9	26.66	37.49
BolbHLH099	36.57	34.06	38.22	38.98	35.43	34.98	37.02	31.32	BrabHLH193	29.89	28.24	29.11	29.15	28.72	30.6	29.46	26.85	BnabHLH185	24.6	24.33	26.64	29.23	24.44	27.21	25.02	31.01
	37.03	34.01	35.9	39.21	36.32	35.68	36.54	31.83		30.8	29.4	30.1	29.21	30.78	31.34	30.37	27		24.67	24.27	26.38	29.21	24.64	26.79	25.01	30.94
	36.26	33.1	33.42	38	35.36	33.58	36.78	31.39		29.82	29.35	31.38	29.24	30.23	31.15	30.56	26.74		24.82	24.29	26.53	29.26	24.6	27.28	25.1	31.02
BolbHLH124	35.13	35.16	33.81	33.31	35.33	31.11	35.3	30.14	BrabHLH164	29.11	28.08	30.16	29.05	30.03	32.81	36.85	34.2	BnabHLH013	26.33	31.49	36.59	35.59	29.41	35.77	35.14	38.28
	35.61	39.35	32.56	34.11	35.34	30.74	37.26	30		28.72	28.62	30.05	28.83	30.13	32.94	36.18	34.53		29.27	31.97	36.04	37.27	29.52	34.6	33.92	38.16
	33.63	39.59	33.23	34.06	32.54	31.28	37.71	30.16		29.02	28.25	30.21	28.97	30.32	31.49	37.11	35		26.18	31.77	38.19	37.65	29.52	35.27	37.7	38.67
BolbHLH071	33.07	32.7	32.89	38.38	31.62	31.59	39.89	28.29	BrabHLH010	29.28	33.32	31.63	34.79	33.25	33.5	36.09	33.15	BnabHLH280	29.92	32.22	34.23	35.44	29.27	32.17	32.59	32.15
	33.12	33.03	32.98	35.21	32.38	31.62	38.88	28		29.41	33.94	32.5	35.36	33.17	32.48	38.19	35.14		30.8	33.09	31.5	32.68	33.2	32.02	31.45	29.13
	33.18	33.19	33.05	36.27	31.51	30.01	39.08	27.69		30.27	33.39	31.62	35.1	33.84	32.87	34.48	34.11		37.62	34.42	31.55	35.88	32.18	31.17	31.4	32.89
BolbHLH106	30.43	33.11	32.73	30.4	31.04	32.06	34.34	31.69	BrabHLH176	28.53	31.17	32.09	34.35	33.26	32.78	35.78	32.18	BnabHLH329	26.22	26.51	23.32	25.48	27.5	28.05	29.46	30.45
	30.28	32.74	33.28	29.9	31.11	31.73	33.98	32.43		29.21	30.6	32.08	36.35	33.26	33.66	34.48	32.43		26.05	25.53	23.45	25.7	27.22	28.8	30.14	29.84
	29.87	32.29	32.49	29.62	30.35	31.82	33.55	31.5		28.76	30.75	31.51	33.97	34.01	37.35	34.79	32.97		26.09	25.56	23.92	25.52	27.93	29.84	30.06	31.26
BolbHLH055	33.86	31.28	31.91	31.32	29.84	29.65	33.88	31.03	BrabHLH059	36.08	36.23	36.17	36.69	36.08	24.67	37.09	29.17	BnabHLH219	24.64	24.24	25.64	21.44	27.49	30.7	30.25	27.7
	31.06	33.92	31.43	33.9	32.23	30.19	35.4	31.3		39.88	38.98	39.69	37.5	37.02	24.44	37.65	30.03		24.4	24.25	25.74	21.64	27.47	30.56	30.06	27.56
	32.13	32.43	31.46	30.45	31.72	29.67	32.25	31.99		35.87	37.1	39.36	37.98	36.3	26.33	38.1	27.97		24.4	24.32	25.69	21.36	27.63	30.5	30.07	27.46
BolbHLH012	27.84	28.32	31.02	29.23	28.38	29.03	28.34	25.94	BrabHLH167	30.69	32.23	27.54	29.15	28.75	29.85	35.05	35.17	BnabHLH042	22.07	21.4	22.16	21.16	25.55	26.93	27.03	25.86
	27.85	28.41	31.58	29.13	28.46	29.17	28.35	26.07		30.63	31.85	27.47	29.03	28.91	30.39	37.68	34.31		22.24	21.34	22.19	21.09	25.63	26.55	26.68	25.83
	27.72	28.46	30.55	29.14	28.57	28.64	28.59	25.93		30.6	32.05	27.59	29.09	28.88	33.55	35.52	35.08		22.04	21.58	22.06	21.17	25.65	26.8	27.27	25.8
BolbHLH140	27.42	27.49	27.45	27.39	27.12	25.98	30.49	25.17	BrabHLH226	30.05	29.39	28.55	29.45	29.47	30.45	30.02	27.98	BnabHLH370	29.63	33.11	31.32	32.81	31.69	35.36	34.55	37.04
	27.55	27.51	27.45	27.36	27.11	26.23	31.56	24.96		29.82	29.61	28.38	29.45	29.81	30.59	30.02	28.7		29.85	33.08	31.4	33.07	31.98	35.22	35.03	37.29
	27.62	27.51	27.12	27.31	26.91	26.1	31.37	25.7		29.42	29.18	28.48	29.01	29.68	30.51	29.79	28.46		30.19	33.52	31.59	33.23	32.13	34.88	38.32	36.35
BolbHLH082	31.55	30.53	28.76	28.17	28.54	28.58	30.14	29.98	BrabHLH137	24.85	24.64	25.26	25.58	25.94	14.38	24.97	19.03	BnabHLH034	27.69	28.09	29.54	30.07	27.21	28.41	29.75	33.14
	31.3	30.31	28.82	28.18	28.66	28.58	29.95	29.95		25.61	24.51	25.1	26.14	26.14	12.69	25.4	18.88		28.26	29.5	31.06	33.74	28.6	29.22	29.83	33.03
	31.6	30.36	28.95	28.25	28.45	28.4	30.39	29.76		24.46	24.15	25	25.53	25.61	11.69	25.32	17.89		28.66	28.71	30.12	32.43	27.95	28.92	30.64	34.18
BolbHLH188	27.04	27.5	28.15	26.91	27.63	26.62	28.25	28.3	BrabHLH037	29.61	29.15	30.46	28.81	30.49	25.8	32.48	27.82	BnabHLH119	34.92	33.56	34.51	37.29	33.27	34.21	34.99	36.4
	27.14	27.48	28.38	26.93	27.78	26.61	28.67	28.28		30.02	29.2	30.64	28.62	30.25	26.13	32.17	28.36		35.87	33.52	35.43	38.08	33.12	34.03	34.64	36.88
	27.18	27.56	28.24	26.86	27.62	26.74	28.45	28.49		29.7	29.38	30.87	28.48	30.01	23.89	31.84	27.35		34.17	33.98	34.84	35.29	33.4	34.28	35.39	39.41
BolbHLH003	30.18	30.94	31.28	30.87	30.83	29.51	30.2	30.43	BrabHLH015	24.39	24.3	24.76	23.75	25.23	24.96	25.04	25.57	BnabHLH117	29.87	29.8	29.65	29.53	29.52	30.21	30.1	33.47
	30.29	30.49	31.25	31.06	30.03	29.68	30.12	30.49		24.46	24.44	25.42	23.62	25.15	25.03	25.07	24.94		30.07	29.75	29.71	29.65	29.44	30.71	35.17	33.8
	30.12	30.6	31.13	30.78	30.52	29.65	30.28	30.38		24.36	24.04	24.73	24.03	25.16	24.92	25.05	25.36		30.66	30.19	29.95	29.8	29.07	30.48	30.31	34.58
BolbHLH073	26.31	28.21	29.85	27.49	27.35	29.33	28.1	26.15	BrabHLH215	25.08	25.34	26.08	23.63	25.66	25.25	25.42	25.97	BnabHLH070	28.91	29.06	29.44	29.17	27.58	29.52	30.23	31.19
	25.79	28.22	29.05	27.76	27.38	29.09	28.06	26.17		24.78	25.34	26.17	24.97	25.71	25.48	25.55	26.13		28.71	28.67	29.16	29.1	27.86	29.41	30.38	30.62
	26.12	27.77	28.45	27.13	27.22	28.87	28.29	25.7		24.9	24.63	25.88	24.4	25.19	26.29	25.88	25.7		28.79	29.1	29.12	29.28	27.97	29.49	30.36	31.03
BolbHLH165	29.69	29.56	32.49	31.2	30.61	33.02	34.37	28.54	BrabHLH027	25.58	25.72	26.21	24.78	25.81	30.44	26.25	26.77	BnabHLH382	25.05	24.41	25.23	25.47	25.1	25.62	25.42	26.4
	29.02	29.8	32.06	31.3	31.02	33.55	33.69	28.34		25.4	25.66	25.83	24.41	25.58	30.66	25.84	26.72		25.11	24.42	25.19	25.59	25.03	25.67	25.46	26.21
	29.46	30.07	32.19	31.29	30.88	33.78	34.71	28.32		25.39	25.66	25.84	24.37	25.79	30.63	26.11	26.3		25.09	24.43	25.21	25.72	25.07	25.61	25.65	26.18
BolbHLH060	26.2	26.57	28.21	26.07	26.84	26.13	27.15	24.46	BrabHLH052	26.73	29.41	24.69	25.86	29.83	30.07	27.93	28.13	BnabHLH269	34.26	34.11	34.14	35.43	35.43	36.12	34.69	38.79
	26.24	26.27	28.34	26.53	26.9	27.09	27.19	24.37		27.17	28.99	24.4	25.45	29.59	30.47	27.98	28.24		34.32	34.6	34.51	35.26	34.31	35.98	35.21	38.05
	26.1	26.02	28.02	26.26	26.99	26.96	27.26	24.35		26.85	29.11	24.69	26.27	29.81	29.81	27.85	27.68		36.07	33.78	34.7	34.31	35.05	35.65	34.66	38.23
BolbHLH094	38.51	37.59	35.67	35.64	36.11	34.6	38.61	35.93	BrabHLH106	32.65	32.52	34.05	31.01	34.47	36.83	30.08	31.23	BnabHLH095	28.38	26.18	27.1	24.32	29.11	30.21	29.51	32.42
	37.28	37.09	38.02	37.06	37.28	35.63	39.93	36.28		32.9	32.04	34.22	31.35	34.33	35.87	29.65	31.66		28.46	26.36	27.22	24.47	28.66	30.59	33	32.16
	36.05	36.58	35.28	35.17	36.29	34.94	38.97	37.12		32.06	32.61	33.43	31.36	34.75	36.3	30.09	31.83		28.06	26.15	27.07	24.73	28.91	31.26	29.71	32.53
BolbHLH194	32.24	32.19	32.23	31.36	30.47	29.69	35.59	28.73	BrabHLH031	28.16	28.87	29.79	26.37	29.21	29.12	27.84	27.09	BnabHLH236	26.18	24.69	23.23	25.37	26.48	27.43	26.33	31.4
	33.02	32.3	32.18	31.53	30.29	30.91	36.89	28.79		27.93	28.5	30.05	26.73	29.29	29.12	26.61	27.11		26.15	24.67	23.1	25.31	26.16	30.42	26.26	31.11
	31.34	31.11	32.69	31.73	30.65	30.72	37.32	28.65		27.97	28.75	30.26	N/A	29.48	29.07	27.66	27.18		26.06	24.52	23.02	25.37	26.44	27.33	26.06	31.51
BolbHLH117	29.17	29.7	31.03	29.85	30.24	32.35	35.16	33.71	BrabHLH089	27.82	28.27	31.14	26.56	28.3	33.31	27.79	26.55	BnabHLH328	30.18	27.25	25.5	26.5	28.72	28.75	29.72	35.13
	29.79	29.85	30.08	29.56	30.13	32.17	34.55	33.07		27.42	28.89	29.98	27.16	28.49	31.27	27.43	25.6		30.5	27.27	25.46	26.74	29.49	28.92	29.81	34.56
	29.22	29.27	30.91	28.76	30.4	30.35	34.98	31.59		27.6	28.62	30.41	27.47	28.21	35.16	27.16	25.89		30.62	27.58	25.55	26.8	29.05	28.75	30.18	34.98
BolbHLH151	29.52	30.57	29.69	30.51	29.21	27.7	30.57	26.94	BrabHLH142	28.76	33.51	32.56	35.26	35.74	33.7	37.47	31.74	BnabHLH323	30.27	30.03	29.03	30.57	30.32	32.68	31.27	37.31
	29.02	29.83	29.03	30.03	28.16	28.31	29.8	26.92		29.08	33.7	33.14	34.43	37.61	32.87	36.06	31.33		30.18	30.08	29.23	30.23	30.7	33.04	31.11	37.09
	27.27	27.59	28.8	27	28.31	27.46	29.51	27.25		28.89	33.29	32.62	33.52	36.64	33.38	35.38	31.54		30.21	29.93	29.41	30.74	30.4	32.13	31.03	35.41
BolbHLH091	32.31	30.11	32.84	34.21	30.68	35.6	38.67	38.99	BrabHLH181	28.51	30.31	27.65	28.7	25.5	30.26	28.84	26.58	BnabHLH023	28.26	28.12	26.14	28.38	27.47	28.08	28.8	24.23
	32.15	30.39	32.75	33.06	30.48	35.21	37.9	37.55		28.74	30.4	27.83	28.41	25.49	30.61	28.54	26.41		22.6	27.95	26.18	28.08	27.73	28.48	28.82	29.14
	32.19	30.18	32.41	33.21	30.25	34.19	38.66	35.91		28.84	30.4	27.65	28.32	25.3	29.63	28.72	26.46		23.2	28.4	26	29.06	27.39	28.4	28.61	28.96
BolbHLH085	19.77	19.55	34.53	34.15	34.88	30.32	30.25	30.14	BrabHLH214	26.26	28.74	27.01	26.65	27.84	24.94	27.51	28.1	BnabHLH004	33.03	32.55	32.21	32.64	32.5	34.11	34.09	32.34
	20.12	20.21	33.4	33.95	34.36	33.53	33.05	33.15		26.7	28.72	27.28	26.23	27.67	24.76	27.35	28.8		32.48	32.31	32.44	31.66	33.12	34.57	33.87	32.45
	19.96	19.85	30.17	29.67	30.05	28.65	28.39	28.49		26.34	28.84	26.03	26.19	27.78	25.6	27.19	28.37		32.89	32.9	32.61	31.63	32.87	33.29	34.44	33.32
BolbHLH048	37.02	39.36	35.78	36.68	34.26	33.33	39.78	34.05	BrabHLH166	23.54	24.11	23.6	22.42	24.08	23.32	23.98	24.38	BnabHLH102	29.03	28.72	29.16	29.26	28.26	30.85	28.54	29.09
	39.95	38.57	33.96	37.23	35.66	32.6	39.48	33.68		23.89	24.19	23.31	23.01	23.27	23.59	23.44	24.09		29.37	28.41	29.04	28.84	28.09	30.16	28.67	28.93
	38.79	38.9	34.47	36.9	35.63	33.13	39.07	33.66		23.07	24.21	23.34	22.93	23.51	24.04	23.7	24.33		29.16	28.28	29.03	29.15	28.3	30.7	28.8	28.79
BolbHLH002	30.49	31.29	29.53	27.83	29.38	29.46	30.41	32.73	BrabHLH090	26.18	26.05	27.32	26.36	24.1	26.85	25.49	28.98	BnabHLH001	25.06	22.3	26.43	26.11	24.75	24.49	24.59	28.95
	30.29	31.64	29.84	28.43	28.25	29.94	30.28	32.46		27.21	24.6	26.72	26.36	23.15	27.04	25.8	28.91		25.19	22.41	25.65	26.14	24.63	23.94	24.6	28.88
	30.48	31.04	30.08	27.17	28.33	29.29	30.13	32.46		25.65	25.06	27.5	26.24	23.5	27.22	25.31	28.92		25.08	22.36	25.41	26.21	24.65	24.04	24.51	28.94
BolbHLH044	31.83	31.17	32.73	28.7	29.26	26.25	27.46	29.19	BrabHLH237	28.71	29.37	31.81	26.88	29.08	30.88	31.49	34.49	BnabHLH341	28.37	26.47	29.09	30.64	28.07	31.78	31.2	36.84
	31.54	30.95	33.66	28.24	29.35	25.75	27.63	29.16		27.48	29.3	33.18	27.43	28.94	30.92	31.19	34.1		28.44	26.38	29.14	30.28	27.95	32.08	31.29	36.63
	32.09	30.71	32.79	29.13	29.76	26.49	27.29	29.09		28.8	29.23	32.2	26.57	29.02	30.67	31.09	34.57		28.67	26.47	29.07	30.44	28.15	32.12	31.47	36.34
BolbHLH092	34.3	28.55	28.14	23.4	27.13	32.73	36.09	34.27	BrabHLH067	32.2	33.67	33.12	35.37	32.76	32.44	33.12	33.04	BnabHLH145	29.64	28.93	29.64	29.77	29.13	31.48	29.59	32.3
	35.05	28.8	28.37	22.8	26.75	33.3	35.67	36.02		32.28	33.09	33.97	34.52	33.69	32.45	33.19	33.78		29.61	28.77	29.41	30.02	29.13	31.59	29.33	32.3
	35.63	28.49	27.7	24.52	27.1	33.6	35.05	38.18		32.31	33.01	34.3	36.76	33.35	28.71	33.83	33.57		29.45	28.54	29.28	29.99	29.09	31.43	29.66	32.22
BolbHLH168	23.07	23.22	26.18	36.23	23.31	33.38	34.4	36.42	BrabHLH057	34.76	37.19	37.61	38.21	33.25	37.92	39.58	32.42	BnabHLH310	27.59	27.01	27.38	27.73	27.56	30.12	28.34	32.69
	22.86	23.22	26.29	35.44	22.87	32.65	35.55	35.38		36.41	37.81	37.16	37.91	31.53	36.68	38.88	31.63		27.35	27.07	27.42	27.66	27.38	29.91	28.31	33.08
	22.69	23.08	26.3	37.09	22.98	33.39	35.55	33.99		35.67	36.89	38.42	38.34	31.93	37.55	39.76	32.8		27.33	27.04	27.48	27.79	27.74	29.84	28.24	32.99
BolbHLH066	28.95	28.55	28.07	31.16	26.33	26.74	32.52	35.03	BrabHLH206	32.23	28.81	32.33	31.3	35.54	34.85	39.86	37.31	BnabHLH199	28.52	28.33	29.02	29.48	28.29	30.9	28.9	29.19
	28.44	28.26	28.23	31.58	26.28	27.08	32.78	35.55		31.58	29.68	32.48	31.7	37.21	33.01	39.76	36.42		29.07	28.43	28.87	29.16	28.08	30.37	28.75	29.13
	28.5	28.12	28.05	31	26.41	26.67	32.51	34.97		31.62	29.78	32.34	31.89	36.88	33.69	38.89	37.22		28.94	28.68	29.35	30.01	28.14	31.04	29	29.08
BolbHLH193	26.86	27.02	29.15	27.51	26.67	26.57	27.98	35.94	BrabHLH184	36.98	42.2	35.39	44.22	47.35	45.15	46.79	45.78	BnabHLH248	28.09	24.43	25.83	30.83	26.94	26.28	28.66	34.01
	27.11	27.07	29.38	27.73	26.4	26.42	28.04	37.39		38.02	43.23	34.78	43.54	47.64	43.58	47.89	46.26		27.99	24.58	25.45	30.7	26.47	26.45	28.74	33.72
	26.98	27.08	29.32	27.69	26.82	26.47	27.96	36.88		36.35	41.96	33.37	43.56	44.45	47	47.65	44.65		27.95	24.51	25.18	30.65	26.35	26.32	28.83	33.79
BolbHLH062	19.74	19.66	32.04	32.29	31.01	28.19	28.18	28.42	BrabHLH197	36.19	39.86	36.72	37.12	36.23	30.04	30.94	32.01	BnabHLH156	30.58	28.68	29.41	29.07	29.79	31.07	29.39	35.69
	19.74	19.71	30.38	30.12	30.19	27.14	27.36	27.25		33.26	38.98	35.61	36.19	37.23	30	31.2	31.11		30.95	28.69	29.95	28.99	30.04	31.05	29.89	33.49
	19.57	19.36	33.41	33.36	33.09	28.54	28.59	28.63		33.57	39.35	34.35	36.5	36.5	30.31	31.08	31.39		30.42	28.44	29.67	29.49	29.99	31.54	29.55	34.18
																		BnabHLH184	31.74	28.19	29.82	32.78	29.78	29.54	31.68	34.48
																			31.78	28.19	29.54	32.52	29.68	30.16	31.9	34.85
																			31.66	28.34	30.06	32.98	29.61	30.01	32.06	34.17
																		BnabHLH283	29.38	33.04	31.79	33.45	27.98	32.14	32.4	36.74
																			29.06	32.56	31.83	32.86	27.78	32.06	31.57	35.96
																			29.04	32.23	32.09	33.54	27.94	33.27	32.12	39.16
																		BnabHLH168	26.6	25.73	26.58	26.38	26.12	27.92	27.47	31.22
																			26.68	25.87	26.52	27.12	26.15	27.43	27.51	30.86
																			26.51	25.7	26.32	26.41	26.07	27.64	27.43	31.12
																		BnabHLH176	23.16	22.36	23.17	23.56	22.57	24.9	24.11	27.13
																			23.07	22.46	23.21	23.65	22.69	24.59	23.94	27.29
																			23.01	22.45	23.16	23.55	22.66	25.02	24.29	27.33
																		BnabHLH315	24.27	25.29	25.73	25.27	24.99	27.1	27.45	30.29
																			24.25	25.25	25.72	25.04	25.04	27.11	27.3	30.36
																			24.17	25.3	25.8	25.27	24.98	27.11	27.28	29.91
																		BnabHLH171	24.42	24.04	24.45	24.97	24.07	27.1	25.78	29.76
																			24.52	23.96	24.5	25.05	24.04	26.73	25.51	30.08
																			24.46	23.84	24.67	25.34	24.03	26.71	25.36	29.8
																		BnabHLH333	31.01	29.37	30.4	30.1	29.12	32.3	31.42	35.1
																			30.99	29.8	30.34	30.05	29.29	32.16	31.29	34.56
																			31.31	29.78	30.56	30.46	29.48	32.87	31.76	34.55
																		BnabHLH331	28.68	26.48	28.6	29.42	28.38	27.29	27.85	36.32
																			28.7	26.44	28.76	29.14	28.1	27.39	27.74	35.73
																			28.63	26.61	28.79	29.29	28.03	27.31	27.81	36.25
																		BnabHLH210	24.97	27.98	27.74	27.43	24.71	28.55	28.65	29.4
																			25.19	28.03	27.37	27.28	24.67	28.19	28.56	29.92
																			25.13	28.25	27.51	27.49	24.63	28.22	28.43	29.71
																		BnabHLH369	29.28	28.1	29.02	29.81	27.51	31.01	30.23	29.26
																			29.33	28.72	29.46	30.03	27.72	30.41	30.53	29.45
																			29.02	28.42	29.21	29.94	27.77	30.87	30.7	29.45
																		BnabHLH128	25.85	24.99	26.21	26.55	25.58	28.61	29.23	32.77
																			25.95	25.22	26.52	26.01	25.66	N/A	27.92	32.42
																			26.21	25.75	27.13	26.81	26.1	29.58	28.2	33.22
																		BnabHLH389	31.8	29.35	29.93	27.43	30	30.98	32.62	32.07
																			31.78	29.64	30.24	27.62	29.97	30.7	32.28	32.64
																			32.06	29.3	30.57	27.63	29.55	33.17	32	32.25
																		BnabHLH057	28.12	39.81	28.29	27.27	27.78	33.35	32.23	32.02
																			28.34	25.87	28.17	27.25	27.83	35.09	32.57	32.25
																			28.09	26.02	28.33	27.32	27.89	33.9	33.04	32.44
																		BnabHLH180	26.59	28.12	28.21	27.9	26.63	29.23	28.61	31.77
																			26.58	28.13	28.16	27.79	26.72	29.27	28.93	32.18
																			26.78	28.21	28.24	28.03	26.4	29.2	28.38	31.53
																		BnabHLH208	26.19	24.7	25.16	26.16	24.99	26.47	26.5	28.74
																			25.83	24.82	25.25	26.18	25.25	26.69	27.77	28.52
																			26.28	25.03	25.23	26.05	24.9	26.54	27.86	28.71
																		BnabHLH123	37.31	34.75	36.3	33.2	32.22	36.55	36	35.18
																			37.1	35.26	37.62	33.7	31.96	35.74	36.23	36.1
																			36.67	34.14	36.05	35.11	31.76	36.02	36.42	35.13
