# Supplementary material for: Comparative analysis of basic helix–loop–helix gene family among Brassica oleracea, Brassica rapa, and Brassica napus
Source: BMC Genomics. 2020 Feb 24;21:178. doi: 10.1186/s12864-020-6572-6 (PMC7041300; doi:10.1186/s12864-020-6572-6)
Supplement: Supplementary file 23 — Additional file 23 Table S10. Relative expression levels of 20 BolbHLH, 20 BrabHLH, and 20 BnabHLH genes under ABA and JA treatments [file 12864_2020_6572_MOESM23_ESM.xlsx]

## Sheet: Table S10
	Table S10 Relative expression levels of 20 BolbHLH, 20 BrabHLH, and 20 BnabHLH genes under ABA and JA treatments
		ABA-0h	ABA-0.5h	ABA-1h	ABA-2h	Mini Figure	JA-0h	JA-0.5h	JA-1h	JA-2h	Mini Figure
	BrabHLH068	1	0.80118	0.501138	0.0883458		1	17.1979	1.24802	0.22915
	BrabHLH181	1	1.53669	0.242608	0.11583		1	7.22582	0.657267	0.101673
	BrabHLH106	1	0.302819	0.536048	0.31059		1	0.112033	0.50766	0.538569
	BrabHLH041	1	0.0973394	0.257338	0.0341396		1	9.78631	2.49532	0.48441
	BrabHLH164	1	0.702943	0.273085	0.287371		1	1.15275	0.418048	0.775004
	BrabHLH144	1	1.87348	0.520523	0.199092		1	3.46565	3.64268	3.52147
	BrabHLH034	1	1.1111	0.422619	0.304463		1	1.48069	1.13981	1.23564
	BrabHLH037	1	1.84247	0.502554	1.02745		1	1.55337	0.975894	1.09497
	BrabHLH059	1	1.68181	0.576379	0.095995		1	0.763427	0.0358249	0.0521615
	BrabHLH117	1	0.977475	1.13208	0.181079		1	1.02134	0.502281	0.207051
	BrabHLH095	1	0.321121	0.642359	0.196854		1	1.67919	0.172675	0.152645
	BrabHLH215	1	0.470271	0.521859	0.918456		1	2.02521	1.57595	0.315084
	BrabHLH057	1	0.14431	0.113968	0.011496		1	4.00687	0.0275271	0.0222713
	BrabHLH166	1	0.609757	0.552536	0.462247		1	1.57422	0.514863	0.169166
	BrabHLH033	1	0.471519	0.426136	0.118079		1	0.963261	0.3964	0.478855
	BrabHLH197	1	0.109048	0.130338	0.109571		1	0.253786	0.510461	0.211734
	BrabHLH167	1	0.176827	0.129283	0.161746		1	2.71844	0.536078	0.213944
	BrabHLH184	1	0.132519	1.13138	0.115401		1	59.3155	0.529853	3.79859
	BrabHLH020	1	0.501732	0.856501	1.38965		1	0.777447	0.732583	0.988036
	BrabHLH010	1	0.643197	2.62079	2.85469		1	0.0859714	2.1386	0.569066
	BnabHLH424	1	6.75862	4.85156	2.9172		1	2.1068	0.452734	0.575744
	BnabHLH134	1	2.45915	0.558686	4.86709		1	0.828929	1.0893	1.6057
	BnabHLH205	1	1.88476	3.18885	3.84304		1	0.0385437	0.0144948	0.0197482
	BnabHLH362	1	3.90959	1.55914	28.3966		1	1.33876	0.0583594	0.560401
	BnabHLH325	1	7.68507	2.33363	18.3224		1	2.28145	0.526735	1.70693
	BnabHLH174	1	4.29701	0.4954	1.07674		1	1.69741	0.0455417	0.101766
	BnabHLH315	1	19.0273	5.80247	5.26585		1	4.11246	0.104627	0.538369
	BnabHLH243	1	1.13813	0.858565	0.522439		1	3.34808	0.89296	0.482968
	BnabHLH168	1	3.18215	1.97703	1.68568		1	2.9622	0.277392	0.946058
	BnabHLH184	1	0.223756	1.39152	8.03705		1	3.37137	4.28709	2.86129
	BnabHLH248	1	1.28639	3.98156	20.6299		1	6.61924	0.897095	2.1785
	BnabHLH004	1	0.425334	0.395021	7.58597		1	4.18918	4.24766	22.3675
	BnabHLH382	1	0.236514	0.716978	1.04972		1	4.01853	0.230047	0.882703
	BnabHLH030	1	156.498	373.941	1284.21		1	16.8733	3.23403	3.10947
	BnabHLH363	1	0.113965	0.000945479	0.00516625		1	0.00288609	4.51064	0.00132787
	BnabHLH158	1	6.23332	0.692555	3.11666		1	26.6611	31.125	9.10505
	BnabHLH269	1	0.0106969	0.105355	0.0115711		1	4.08405	6.03491	3.54717
	BnabHLH310	1	2.08493	0.00189972	0.0103325		1	5.5661	9.16838	8.7746
	BnabHLH323	1	338.575	0.649169	3.54717		1	3.18951	0.624165	3.49026
	BnabHLH219	1	0.119355	0.047039	0.285191		1	8.6538	0.378055	3.61334
	BolbHLH073	1	1.66728	3.65958	0.0222311		1	3.03181	0.310145	0.00240549
	BolbHLH159	1	0.56587	1.56206	2.24739		1	0.440649	0.342591	0.514984
	BolbHLH142	1	1.15102	1.86016	5.62039		1	1.93309	3.46929	4.75933
	BolbHLH023	1	0.779324	0.810854	2.11809		1	0.18859	0.092869	0.169526
	BolbHLH085	1	2.26096	2.45845	4.30496		1	1.5082	0.468828	0.148606
	BolbHLH064	1	1.04459	10.3004	9.03965		1	55.7347	1.74038	0.554662
	BolbHLH046	1	0.413457	20.7386	2.69747		1	780.088	1842.39	1337.69
	BolbHLH103	1	1.12381	0.744228	0.443486		1	1.42884	8.94845	1.59458
	BolbHLH096	1	0.31142	0.441834	0.511288		1	2.01274	10.6093	15.8916
	BolbHLH167	1	1.16558	0.285206	0.479978		1	0.362946	0.682242	1.65453
	BolbHLH022	1	0.817239	0.383486	0.119152		1	0.295127	0.542077	0.249625
	BolbHLH184	1	0.837393	0.0794413	0.117864		1	0.111157	0.122579	0.203909
	BolbHLH062	1	0.0879808	5.63077	0.0524347		1	175.258	10.8528	0.00810672
	BolbHLH044	1	0.326088	2.60268	1.62826		1	2.06098	2.90795	0.501157
	BolbHLH036	1	0.066677	0.325335	28.3118		1	10.0329	5.00487	0.66128
	BolbHLH060	1	0.456916	10.6295	13.2079		1	2.8219	8.73415	11.9312
	BolbHLH018	1	0.0676078	0.00209815	0.935191		1	0.0052748	0.00427458	0.604299
	BolbHLH053	1	11.7398	2689.89	171.255		1	73.0089	18.0843	0.451668
	BolbHLH014	1	0.0135396	0.795536	0.034039		1	147.374	12.4092	1.36289
	BolbHLH177	1	1.73708	0.075363	11.2096		1	0.0506486	0.0410445	0.0409498
