# Supplementary material for: Comparative analysis of basic helix–loop–helix gene family among Brassica oleracea, Brassica rapa, and Brassica napus
Source: BMC Genomics. 2020 Feb 24;21:178. doi: 10.1186/s12864-020-6572-6 (PMC7041300; doi:10.1186/s12864-020-6572-6)
Supplement: Supplementary file 24 — Additional file 24: Table S11. Primer sequences of selected genes for subcellular localization analysis [file 12864_2020_6572_MOESM24_ESM.xlsx]

## Sheet: Table S11
	Table S11 Primer sequences of selected genes for subcellular localization analysis
	Gene ID	Gene Name	Upstream Primer Sequence (5'-3')	Downstream Primer Sequence (5'-3')
	Bra028443	BrabHLH245	gacgagctgtacaagggatccATGTCAAACAGAAGATCAAGGCAG	ggtcttaattaactctctagaTTACATGAGTAGACTTCTTATGACGGC
	Bra008716	BrabHLH051	gacgagctgtacaagggatccATGTCATCTAGCAGGAGGTCGAG	ggtcttaattaactctctagaTTATTCATTAATCAAGCTCCTAATAATGG
	GSBRNA2T00009845001	BnabHLH024	gacgagctgtacaagggatccATGTCTAACAGAAGATCAAGACAATCTTC	ggtcttaattaactctctagaTTACATAAGTAAGCTTCTAATGACGGC
	Bol034324	BolbHLH207	gacgagctgtacaagggatccATGTCGTCTAGCAGAAGGTCGAG	ggtcttaattaactctctagaCTATTCATTAATCAAACTCCTAATAACGG
