# Supplementary material for: Comparative analysis of basic helix–loop–helix gene family among Brassica oleracea, Brassica rapa, and Brassica napus
Source: BMC Genomics. 2020 Feb 24;21:178. doi: 10.1186/s12864-020-6572-6 (PMC7041300; doi:10.1186/s12864-020-6572-6)
Supplement: Supplementary file 25 — Additional file 25 Table S12. Primers of selected bHLH genes for qRT-PCR in B. oleracea [file 12864_2020_6572_MOESM25_ESM.xlsx]

## Sheet: Table S12
	Table S12 Primers of selected bHLH genes for qRT-PCR in B. oleracea.
	Subfamily	Gene ID	Gene Name	Upstream Primer Sequence (5'-3')	Downstream Primer Sequence (5'-3')
	Ia	Bol030291	BolbHLH177	TGCTCGAGACGTTACAAGATG	TCGTTTCTCCAGTGCTCATG
		Bol004900	BolbHLH025	CAAAGCAACAGTTCAGACGATG	GATCAGTAGCTGTCCCTTTCG
		Bol021805	BolbHLH128	TTGAGAGCCAGAGAATGACAC	GATGGAATGATAGAGCGGAGTG
	III (d+e)	Bol032141	BolbHLH193	CAACACCAAACTCAAGACGC	TCCTCTTCCCTCTAGTCACTTC
		Bol021784	BolbHLH127	TGTTCATGTGAGAGCCAGAAG	CATCGTAGCCATTCCCATACTC
		Bol032146	BolbHLH194	CTCTTCCTTTCCACATCCCTC	CTTTAGTCCTACTCTGCGGTG
		Bol008489	BolbHLH055	AGGTTGCAGAGTGAGATTGG	TCGTAGTTTCCCAAAGCTGC
	Ib	Bol006914	BolbHLH036	ACACATTAAGACCGAGCCTG	TCTTTCCTCTTGCCACATCG
		Bol011092	BolbHLH066	TTGACGGCGATGGGTATTG	TTGACGGCGATGGGTATTG
		Bol016153	BolbHLH094	CACTCTCCGTACCATCCAATG	CCTCTGTTCCGTTGTCCTTAG
		Bol016780	BolbHLH097	AGGATTCTATGTGAGGTTGGTG	AGGTATCTGTCAGGAGAAGGAG
		Bol031267	BolbHLH188	GTCCAAACGTGATCTCCTACAC	AGTCTCGAAAACCTCTTCAGC
	IIIf	Bol022614	BolbHLH130	TGATTCTGGCTTTCTCGGAC	CCGAAACCCTCTAACTCCAAC
		Bol004077	BolbHLH012	ACAAGCTGCGTAACGTACTC	TCGGATTCGGATATCTCTAGGG
	XIII	Bol027800	BolbHLH153	AAGAGCCACATCAAGTCTGTAG	TGATTTCCACTACACCGCAG
	II	Bol004515	BolbHLH018	TTCTGTACTCATCCTCTTTCATGG	AAGGGTCATCGAATGTTGAGG
	III (a+c)	Bol008492	BolbHLH056	GAAAATAGGGTGGCAAAGCTG	GTTAAAGAGACCTCCACGAGAG
		Bol026385	BolbHLH145	AGGATTCTATGTGAGGTTGGTG	AGGTATCTGTCAGGAGAAGGAG
	XIV	Bol015855	BolbHLH092	ACAAGACAATGGGTATGGCAG	TGTATCCGTTGGCTCAATATCC
	IVb	Bol029027	BolbHLH168	GTCAGCATAGAGTCATGGTCC	AGGTGAAGGAGTTTGAGTGC
		Bol018679	BolbHLH105	TGGTTTCTCTTGGCCTCTTC	CACATCTCGACCTCTTTCTGG
	IVc	Bol009938	BolbHLH060	ATCAGCCTACATCAATCCGAC	TCCGTTCTGCTATTCTTTCCC
		Bol028759	BolbHLH165	AAGGACAAAGTGGGAGAACG	AGAACCTTGACTTGCTCGTG
	XV	Bol030435	BolbHLH179	GTTCTCGCTCATCCTCTCAAG	CCTGTGAAGTTCCTTTTGCTG
		Bol021219	BolbHLH124	ACGACAATGGACATGACTCAG	AAGTAATCACCGAGACCAACG
	IVd	Bol014260	BolbHLH085	CACTAGACAGTCCCCAAAACG	GTATGCAGCGGAACATTAACG
	Vb	Bol025394	BolbHLH140	AGATCAACCAGAGGCAATCC	CTCATTCTACCTCCAACGCAG
		Bol020475	BolbHLH117	CTTTCCCTCACTTTACTCCACC	TCTCCGGTTAGGTTTGTGTTC
		Bol020572	BolbHLH118	GTCAGCATAGAGTCATGGTCC	AGGTGAAGGAGTTTGAGTGC
		Bol006903	BolbHLH035	ACAAGCTGCGTAACGTACTC	TCGGATTCGGATATCTCTAGGG
		Bol017324	BolbHLH099	GAGACTCAACACCATCAACATG	AAGCACAGAGATTCCTTCGTC
	VII(a+b)	Bol015018	BolbHLH088	TGGCGAGTTCAGAGTTTAGC	TCCTTGGTCAGATTCAACAGG
		Bol027228	BolbHLH151	TTGCCTGATATGAGCCGTG	CAGAACCCGTATAGAACCCAC
	VIIIb	Bol010744	BolbHLH062	AAAACCGCCTCTTAGTCCG	CTGTGGGATGAGTGGTAGTTG
		Bol008002	BolbHLH044	GATGTGCCATTGTTTCCGC	TCCGTGATTGAGTTTCCCAG
		Bol019239	BolbHLH109	ACCTACCCCTACCCTTTACTG	AATGGAAGAGTAAGCTGGGC
	VIIIc	Bol008450	BolbHLH053	CAAAGCAACAGTTCAGACGATG	GATCAGTAGCTGTCCCTTTCG
	IX	Bol015710	BolbHLH091	CAACCGTCAAGAAACCCAAAC	AGCTGTATCCATCTTGGTGC
	X	Bol014130	BolbHLH082	ATGGGCAAGTGGTTCTACAG	GAATGGTGTGGGATCTTAGGG
		Bol001851	BolbHLH003	TGTCGCATCGTTTGAGTCTAG	AACAGAGTCTTGTAGCTGCAG
		Bol008225	BolbHLH048	ATCACGTGCGACATCTACTG	TCTCTCCTTCTTCCTCTTCTCC
		Bol015965	BolbHLH093	AGATCAACCAGAGGCAATCC	CTCATTCTACCTCCAACGCAG
		Bol028410	BolbHLH158	GATGTGATTCGTCCTCTGCTAC	AGCCTTGTCTGTTTTGGGAG
		Bol018836	BolbHLH106	GTACGCAGAAGTCCTTAGCC	CTGTGGGATGAGTGGTAGTTG
	XI	Bol012173	BolbHLH071	ACCTACCCCTACCCTTTACTG	AATGGAAGAGTAAGCTGGGC
		Bol026002	BolbHLH141	CACTCTCCGTACCATCCAATG	CCTCTGTTCCGTTGTCCTTAG
		Bol030655	BolbHLH180	ACTCTAATCTTAACAAGCTCCGG	AGTTCGTTGACTCGTTGGAC
	XII	Bol016340	BolbHLH095	GATTCGAGTTCTCCTGATGGTG	ACAGATCGAAGAGCAAAGAGC
		Bol001610	BolbHLH002	CTTCAGCGGTAGAGTCAAGC	TCCTTTCCTCTTGTTACGGTTC
		Bol012482	BolbHLH073	GATGTGCCATTGTTTCCGC	TCCGTGATTGAGTTTCCCAG
