# Supplementary material for: Comparative analysis of basic helix–loop–helix gene family among Brassica oleracea, Brassica rapa, and Brassica napus
Source: BMC Genomics. 2020 Feb 24;21:178. doi: 10.1186/s12864-020-6572-6 (PMC7041300; doi:10.1186/s12864-020-6572-6)
Supplement: Supplementary file 26 — Additional file 26: Table S13. Primers of selected bHLH genes for qRT-PCR in B. rapa [file 12864_2020_6572_MOESM26_ESM.xlsx]

## Sheet: Table S13
	Table S13 Primers of selected bHLH genes for qRT-PCR in B. rapa.
	Subfamily	Gene ID	Gene Name	Upstream Primer Sequence (5'-3')	Downstream Primer Sequence (5'-3')
	Ia	Bra029088	BrabHLH167	TTCTTATAGCTCATTGGCCGG	CCGACTTAGAGTTAGCGACG
		Bra040483	BrabHLH226	GAGAAGGAGAAGCAAACCAATG	GGAAGTAGGAAGATGGAATGAGTG
		Bra022638	BrabHLH137	CCTCTTAGTCCTCGCATCAAC	CTGTGGGATGAGTGGTAGTTG
	Ib	Bra005795	BrabHLH037	GCCTTGTTTGATGCTGGTTG	CCTTTGAACCTTTGAGTGCTG
	II	Bra015480	BrabHLH095	CACAAGGCAAAGGAACAAGAG	ATTTCCTCTTCAGCCACGAG
	III (a+c)	Bra006831	BrabHLH041	ATGATTCGAGTTCACCTGACG	CTGGTTAAGCTTTTGCCTTCTG
		Bra034392	BrabHLH193	GGAGAAGTCGTATGAAGGATAAGC	GGCTTTCAGTTTCTTGGCTTG
		Bra024115	BrabHLH142	GACGGCAAAAGCTTAACCAG	ACGATAGATGCCTTGTCCAAC
	IIIb	Bra031852	BrabHLH181	CACCCTCATCTTCATCTCCG	TCTTGGGAAGTTGGAAGCATC
		Bra032947	BrabHLH186	TGAGTTCGGTTCTGATTCTGG	TTCCAACGGAGTAAACCCAC
	IVa	Bra010617	BrabHLH057	TCTCCCACCTATCAAAACTCAATC	GTCCCTTTCCCATTCATCCAG
	IVb	Bra011658	BrabHLH067	CGTAGAGATAAGCTCAAGGAACAG	AGTTTTGTCGCTCTTAGGCC
		Bra038236	BrabHLH214	CTTGTTTTGTCTGGGAAAGGTG	GGGCTAACATTTTCGGCATG
	IVc	Bra029011	BrabHLH166	CCAGAAAGAGGGTGAGATGTG	AGCCTTGTCTGTTTTGGGAG
		Bra014923	BrabHLH090	CTAAGGGAAGAGAAGCTGGTG	ATGAGAAGGCATGAACCCAG
		Bra002964	BrabHLH015	TCCGCATGGTTACACAACTAC	CTCCAGCTTCTCTTTCTCTGTC
	IVd	Bra035639	BrabHLH197	TTCGAGATTGGTTCCCTGAAG	GGAATATTCGGAGGCGTTTTG
	Va	Bra038332	BrabHLH215	ACAATGATAAGGCTAGTGCGG	CTCTTTTCTGTTCACTGTTGGG
		Bra004355	BrabHLH027	TGGCGAGTTCAGAGTTTAGC	CAGTAGCTCTTCCTTGGTCAG
		Bra009322	BrabHLH052	CAAGGGAGAAAACCAACACATG	GCACCAACACATTCTAACGG
	Vb	Bra017024	BrabHLH106	GATGAGTTTGTCGGTGGGATAG	CTGCTTTGTCTAACTTGTCGG
		Bra004599	BrabHLH031	ACAAGCTGCGTAACGTACTC	TCGGATTCGGATATCTCTAGGG
		Bra014672	BrabHLH089	AATGATCTCGTTGTGGTCGG	TCTTTTGGACCTTTCTCGCC
	VII(a+b)	Bra032610	BrabHLH184	CGTATGACAGCCAGAGTAACC	TCGTTTGTCCATTCCAGTCC
		Bra010591	BrabHLH056	TCACACCAATCATTTTGCTTCC	CACTCCTTCACCACTCATCTC
		Bra037742	BrabHLH212	ATGGGCAAGTGGTTCTACAG	TGGGATCTTAGGGTTTCTTGATG
		Bra003483	BrabHLH020	CAACATGTATGCAAATGGGCC	GCACATGACGGAGGGAAATAG
		Bra007430	BrabHLH045	CAAGTCCGTAGAGAACCATCAG	GACGGTTTCTTGATCTCCCTG
		Bra011740	BrabHLH068	ACCTTTCCCTCACTTTTCTCC	GGTTAGGTTTGCGTTAGGATG
	VII(a+b)	Bra020017	BrabHLH128	TTGCCTGATATGAGCCGTG	ATCACTCTTATTCATCTCCGCC
	VIIIb	Bra028620	BrabHLH164	CCACCTCCACATCTTCAATCC	GCACTTAGTTCCTCTACAGGC
		Bra031275	BrabHLH176	AGGGAGAGGATAAGCGAGAAG	GAAGGGTGGAATAAAGGAGAGG
		Bra001826	BrabHLH010	GGAGACCGTTGAGAAACCTAAG	GAAGCAGTGTCCATCTTAGTCC
		Bra037128	BrabHLH206	TGGTTCTGGTTTACACGCTAG	TCTCGCTTATCCTCTCCCTTC
	VIIIc	Bra010921	BrabHLH059	CTTCTGACCAACATGCTTTCTTG	GTTTCCTCTTAAGCGTTGCC
		Bra011476	BrabHLH065	CCCACGGTTGAAGAGACTAAC	GATAGGAGTTGGTGTTGACGG
	IX	Bra004678	BrabHLH033	ACAGAGGACGATGGAAAGTTG	TTATCCACTGAACCCATGTCC
		Bra004748	BrabHLH035	ACAATGGATATGACTCAGCCG	GTCGGAACAATGGAGAGGAAG
		Bra018896	BrabHLH119	CAAGAGACCAAGAGATGACCG	TCACTCCAAAACCTCCCATG
	X	Bra013520	BrabHLH237	TTGCCCGAGACGTTACAAG	TCGTTTCTCCAGTGCTCATG
	XIII	Bra018273	BrabHLH239	CGTATCTCGGCTCTTCAACAG	AGAACCTTGACTTGCTCGTG
	XI	Bra018539	BrabHLH117	CAGTTGAGGATGAAGGGAGTG	CGGAGGCTGAGAATGGTAAATAG
		Bra020398	BrabHLH129	GAAAGGAAACGCAACAGGATC	CTTCCATCAGTTTTGCCACC
		Bra006788	BrabHLH040	GTCAACGGAACAGAGGGTG	CGAGAGTGAGCAGATGAAGATG
		Bra007863	BrabHLH047	CTCTTCCTTTCCACATCCCTC	CAGTAGCTATAGACGCACTCAC
	XII	Bra004679	BrabHLH034	TCCTACTCTCCACCCGTTC	GGCTCGGACTTGACTCTAATG
		Bra014603	BrabHLH083	ACACATTAAGACCGAGCCTG	TCTTTCCTCTTGCCACATCG
		Bra024474	BrabHLH144	TGAAACTCGCTGTCCTAAACTC	CGAGGCTAGATGTGTTGAAGAG
		Bra010993	BrabHLH060	TGTCCATGAAACTCTCAGCG	TCCTTTCCATCTCTTCAGCAC
		Bra025910	BrabHLH153	AGACCGATGCTGTTGATTCC	AGGGTTCCCATCTCTTGTTTG
