# Supplementary material for: Comparative analysis of basic helix–loop–helix gene family among Brassica oleracea, Brassica rapa, and Brassica napus
Source: BMC Genomics. 2020 Feb 24;21:178. doi: 10.1186/s12864-020-6572-6 (PMC7041300; doi:10.1186/s12864-020-6572-6)
Supplement: Supplementary file 27 — Additional file 27: Table S14. Primers of selected bHLH genes for qRT-PCR in B. napus [file 12864_2020_6572_MOESM27_ESM.xlsx]

## Sheet: Table S14
	Table S14 Primers of selected bHLH genes for qRT-PCR in B. napus.
		Genome	Gene ID	Gene Name	Upstream Primer Sequence (5'-3')	Downstream Primer Sequence (5'-3')
	VIIIb	CC	GSBRNA2T00002012001	BnabHLH004	CTCCTCCAAGTCCACTGTTC	GGGAAGTAATCACCGAGACC
			GSBRNA2T00070424001	BnabHLH180	TCTGCCACTAACTCGAAAGC	CTCCAAAATCACAGCCAATTCC
			GSBRNA2T00134891001	BnabHLH370	ATGCATGAGGAAGCAAAGGAAG	TGAGCCCCAGGGAGGAGG
	IVc	AA	GSBRNA2T00092253001	BnabHLH243	AGTACAATGAACCTGCGTCG	CGATGCGGTATCTGTCTTTCC
	IIIb	AA	GSBRNA2T00092171001	BnabHLH242	ACATGACTTATCATATCACCAT	CCCCATGAACGCTTTCTCC
			GSBRNA2T00138840001	BnabHLH382	ATCAGCCTACATCAATCCGAC	TCCGTTCTGCTATTCTTTCCC
			GSBRNA2T00064787001	BnabHLH171	TCCGCATGGTTACACAACTAC	CTCCAGCTTCTCTTTCTCTGTC
			GSBRNA2T00113645001	BnabHLH294	GGTGGGATAGAGAAAGGTGAG	AGGTTGGAGACTGTGTTGC
	IVb	CC	GSBRNA2T00074199001	BnabHLH187	GTTTAGCGAGCCATCCAGTAG	CAACAGGGTTTTGCAGTTCTG
	XI	AA	GSBRNA2T00104317001	BnabHLH280	CCCACGGTTGAAGAGACTAAC	GATAGGAGTTGGTGTTGACGG
	VII(a+b)	AA	GSBRNA2T00058135001	BnabHLH156	GTACGCAGAAGTCCTTAGCC	CTGTGGGATGAGTGGTAGTTG
			GSBRNA2T00045731001	BnabHLH117	TTTCGCTATGGATGTACTCACC	ACATGAGCCGAGACAAAAGG
			GSBRNA2T00121872001	BnabHLH315	TGTGGATGGGAAGTGGAATG	ACGGCTGGGTTTTGACATAC
			GSBRNA2T00120761001	BnabHLH310	ATTCTTCGGCCACGACAAC	ACAACACGGCATCTCCCAC
	XII	AA	GSBRNA2T00125657001	BnabHLH331	CTCCCACATGAAGTTCCAGAG	TGGCTTCGTTGACTCTTTCC
			GSBRNA2T00101994001	BnabHLH269	ACCTGTGGCTCGTCAAAAG	TTCTCAACCGCTCAGCTATG
			GSBRNA2T00027235001	BnabHLH070	CCGACGGCAACGGCGATG	ACCCGGCCGGTGAGCTGT
			GSBRNA2T00011519001	BnabHLH027	AGCAAGGATTCAGACGGTG	TTCAGGGAACCAATCTCGAAG
			GSBRNA2T00082839001	BnabHLH210	CCAACTCCAGACTCTAATGCAC	GTCGTGAAGGGTAGGTGTTG
		CC	GSBRNA2T00105760001	BnabHLH284	TGTGGATGGGAAGTGGAATG	ACGGCTGGGTTTTGACATAC
			GSBRNA2T00039591001	BnabHLH095	GATGTGCCATTGTTTCCGC	CGAGGCTAGATGTGTTGAAGAG
			GSBRNA2T00040820001	BnabHLH102	TCTCGAAATGAAGGTGACGTG	AGGAAGAGAGTGGTGGAGAG
	III(a+c)	AA	GSBRNA2T00065627001	BnabHLH174	TTCAGAGACGGTTAAGCACG	GTTCTTTTCCTAGTTCCCTACCTC
		CC	GSBRNA2T00127778001	BnabHLH342	ATTCTTCGGCCACGACAAC	ACAACACGGCATCTCCCAC
			GSBRNA2T00047327001	BnabHLH121	CTTTTGAGGGCGATGGTTATTG	TGGTTAGATGAGTGTGGGAATG
			GSBRNA2T00008967001	BnabHLH022	CTTCAGCGGTAGAGTCAAGC	TCCCACGTTCTTTCCTCTTG
	II	CC	GSBRNA2T00085730001	BnabHLH219	AGTACAATGAACCTGCGTCG	CGATGCGGTATCTGTCTTTCC
			GSBRNA2T00085729001	BnabHLH218	ACATGACTTATCATATCACCAT	CCCCATGAACGCTTTCTCC
	Ia	AA	GSBRNA2T00073087001	BnabHLH184	ATCTTCCACTGCTGCATCTAC	TTGTTGCCCATCTTGCTTATT
			GSBRNA2T00015730001	BnabHLH034	ACTCAACTCCACATCTTCAATCC	GCTCTTCTTCGTCTTCCTCTTC
			GSBRNA2T00004061001	BnabHLH013	TGGTTCTGGTTTACACGCTAG	CGCCTCGGGATCTATATGAATTG
			GSBRNA2T00023472001	BnabHLH057	GATCTCTTGCCTGACCTTATGG	ATCAGTAACTTGCTCGACCG
			GSBRNA2T00116433001	BnabHLH302	AATGATCTCGTTGTGGTCGG	TCTTTTGGACCTTTCTCGCC
			GSBRNA2T00088659001	BnabHLH237	GCTGAAAGGTCGGTTGAATTG	GTTGCTGTTGCTTCGTCTTC
		CC	GSBRNA2T00038196001	BnabHLH092	TTGAGAGCCAGAGAATGACAC	GATGGAATGATAGAGCGGAGTG
			GSBRNA2T00120047001	BnabHLH308	CTCTTCCTTTCCACATCCCTC	GAGTTTGCTTTTGCGTTAGGG
			GSBRNA2T00073196001	BnabHLH185	TCACACCAATCATTTTGCTTCC	CACTCCTTCACCACTCATCTC
			GSBRNA2T00009414001	BnabHLH023	TGTCGCATCGTTTGAGTCTAG	AACAGAGTCTTGTAGCTGCAG
	Ia		GSBRNA2T00017529001	BnabHLH042	CCACTTGTTACTGATATGCCTTTG	TTCTGTGCCATCGTTAGACC
	Vb	AA	GSBRNA2T00126232001	BnabHLH333	AATGATCTCGTTGTGGTCGG	TCTTTTGGACCTTTCTCGCC
			GSBRNA2T00124713001	BnabHLH329	ACAGAGGACGATGGAAAGTTG	TTATCCACTGAACCCATGTCC
			GSBRNA2T00123385001	BnabHLH325	GGTGGGATAGAGAAAGGTGAG	AGGTTGGAGACTGTGTTGC
	Va	CC	GSBRNA2T00082773001	BnabHLH208	GTTTAGCGAGCCATCCAGTAG	CAACAGGGTTTTGCAGTTCTG
			GSBRNA2T00134529001	BnabHLH369	ATGATTCGAGTTCACCTGACG	CTGGTTAAGCTTTTGCCTTCTG
	IX	AA	GSBRNA2T00132736001	BnabHLH363	ACAGAGGACGATGGAAAGTTG	TTATCCACTGAACCCATGTCC
			GSBRNA2T00088584001	BnabHLH236	CAAACTCCAGCGTCAAAACC	GCAGCTTCTCGTTCTCTTCAG
			GSBRNA2T00045077001	BnabHLH114	ACCATCAGCAACCCTCCTGAA	AGAAGGTGGGAGAAGAGAACGTAA
		CC	GSBRNA2T00033633001	BnabHLH084	TTGAGAGCCAGAGAATGACAC	GATGGAATGATAGAGCGGAGTG
	IVa	CC	GSBRNA2T00094283001	BnabHLH248	TCCACCTCCATACTCTCCAG	ACTTAACTTCCACGTCAGCC
	VIIIc	AA	GSBRNA2T00063704001	BnabHLH168	CGTCGAACCTTGTCTTCATCTC	TGCTCATTCAGTTTCTCCCTC
			GSBRNA2T00092927001	BnabHLH244	TGGCGAGTTCAGAGTTTAGC	CAGTAGCTCTTCCTTGGTCAG
		CC	GSBRNA2T00049992001	BnabHLH128	TGGCGAGTTCAGAGTTTAGC	CTCGGGTTGACTGTCTATTGG
	Ib	AA	GSBRNA2T00123239001	BnabHLH323	GGAAGCTATGGGAGAATGGAG	ACGGTAAGGTGATTGTGATTGG
		CC	GSBRNA2T00069228001	BnabHLH176	CCAGAAAGAGGGTGAGATGTG	AGCCTTGTCTGTTTTGGGAG
	XIII	AA	GSBRNA2T00105430001	BnabHLH283	TCTTCATCATCAGCCTTCC	TCGGCGATTATGTGGTCTT
			GSBRNA2T00048609001	BnabHLH123	CACTAGACAGTCCCCAAAACG	GTATGCAGCGGAACATTAACG
		CC	GSBRNA2T00127693001	BnabHLH341	TTGCCCGAGACGTTACAAG	TCGTTTCTCCAGTGCTCATG
			GSBRNA2T00085715001	BnabHLH217	AGCCAAGAACAGAGAAAGACAG	GTCTCCAGCCCTAAATTCACC
	IIIf	AA	GSBRNA2T00056417001	BnabHLH145	TTCTGGCTATTCCCGTTCT	AAGCTCCTATTCCTGATTCTAT
		CC	GSBRNA2T00000001001	BnabHLH001	TGAGGCGTTACAAGAGATTATCG	TCAGTGGAGATGGATAGGACG
	VIIIa	AA	GSBRNA2T00076997001	BnabHLH199	AATGAAGGTGACGTGGATGG	CGCCTGGAGGAAGAGTGTAG
			GSBRNA2T00141897001	BnabHLH389	AGATCAACCAGAGGCAATCC	CTCATTCTACCTCCAACGCAG
		CC	GSBRNA2T00046613001	BnabHLH119	TCAAGTTCCTTAGAGCGCAAG	GATGGGTGGACTAAAGGATACG
	XV	CC	GSBRNA2T00109611001	BnabHLH288	GTAGAAAGGAGCAGGAGAGTG	ACGCACCATCAAGACTATTACC
	Orphans	AA	GSBRNA2T00124375001	BnabHLH328	TTCGGAGATTGAACTTTCCCC	GGCTCGGACTTGACTCTAATG
